# Supplementary material for: CD63 + tumor-associated macrophages drive the progression of hepatocellular carcinoma through the induction of epithelial-mesenchymal transition and lipid reprogramming
Source: BMC Cancer. 2024 Jun 7;24:698. doi: 10.1186/s12885-024-12472-7 (PMC11157766; doi:10.1186/s12885-024-12472-7)
Supplement: Supplementary file 2 — Supplementary Material 2. [file 12885_2024_12472_MOESM2_ESM.xlsx]

## Sheet: Table S1
Supplementary Table.1.The list of reagents used in this study
The shRNA sequences of shNC and shCD63
	Lentivirus sequence
shNC	/
shCD63-1	GCTGCCTCGTGAAGAGTAT
shCD63-2	CTTCGATCCTGGACAGGAT,
shCD63-3	GATGGAGAATTACCCGAAA
Plasmid sequence of CD63
	Plasmid sequence
Empty Vector	/
CD63 (Human)	atggcgg tggaaggaggaatgaaatgt gtgaagttct tgctctacgt cctcctgctg gccttttgcg cctgtgcagtgggactgatt gccgtgggtg tcggggcaca gcttgtcctg agtcagacca taatccagggggctacccct ggctctctgt tgccagtggt catcatcgca gtgggtgtct tcctcttcctggtggctttt gtgggctgct gcggggcctg caaggagaac tattgtctta tgatcacgtttgccatcttt ctgtctctta tcatgttggt ggaggtggcc gcagccattg ctggctatgtgtttagagat aaggtgatgt cagagtttaa taacaacttc cggcagcaga t…
Primers used for qRT-PCR
Genes	Forward	Reverse
CD63	TCAACGAGAAGGCGATCCATAAGG	CACGAGGCAGCAGGCAAAG
GAPDH	CCGTGAAGTGGAAATACGAATC	GGATCTCGATGTTGTAGAGGTT
Antibodies
antibodies	source	identifier
anti-CD63 antibody	Proteintech	25682-1-AP
anti-beta Actin antibody	Proteintech	81115-1-RR
Anti-E Cadherin antibody	Proteintech	20874-1-AP
Anti-N Cadherin antibody	Proteintech	22018-1-AP
Anti-Vimentin antibody	Proteintech	10366-1-AP

## Sheet: Table S2
Supplementary Table.2.Differential expressed genes between MoMac and TAMs
Gene	p_val	avg_log2FC	pct.1	pct.2	p_val_adj	difference
PLAC8	5.09533e-90	-1.86011	0.129	0.61	1.31011e-85	-0.481
CFP	7.00096e-87	-1.62221	0.194	0.651	1.80009e-82	-0.457
RNASE1	3.26123e-85	3.13025	0.602	0.105	8.38527e-81	0.497
APOC1	1.70391e-84	1.87099	0.963	0.782	4.38109e-80	0.181
SPP1	2.7162e-72	5.23376	0.494	0.054	6.98391e-68	0.44
APOA2	9.02503e-67	2.3002	0.91	0.677	2.32051e-62	0.233
MARCO	6.45151e-66	-2.4737	0.178	0.566	1.65881e-61	-0.388
APOE	2.90173e-65	1.90504	0.945	0.756	7.46094e-61	0.189
RPL17	1.49558e-62	-0.95935	0.889	0.976	3.84544e-58	-0.087
CSTB	1.555e-62	1.79378	0.915	0.661	3.99823e-58	0.254
CD5L	7.47439e-62	-2.28084	0.153	0.523	1.92182e-57	-0.37
TMEM176B	2.10176e-56	1.24037	0.67	0.278	5.40405e-52	0.392
ITLN1	2.7693e-56	-1.10262	0.017	0.294	7.12042e-52	-0.277
RARRES2	1.22333e-55	1.1395	0.574	0.152	3.14542e-51	0.422
AMBP	1.94331e-54	1.07116	0.767	0.37	4.99665e-50	0.397
CD9	3.20459e-54	1.3838	0.528	0.13	8.23964e-50	0.398
CETP	3.41213e-52	-1.58192	0.085	0.396	8.77326e-48	-0.311
IGKC	4.80526e-50	1.96189	0.608	0.903	1.23553e-45	-0.295
FABP5	1.05849e-49	1.8048	0.756	0.423	2.72159e-45	0.333
AC090498.1	6.62924e-49	-1.1173	0.749	0.881	1.70451e-44	-0.132
CAPG	2.79525e-47	1.42993	0.549	0.187	7.18714e-43	0.362
FCN3	5.38459e-46	-0.737163	0.05	0.32	1.38449e-41	-0.27
TREM2	8.17442e-46	1.2373	0.387	0.055	2.10181e-41	0.332
LGALS1	1.46279e-45	1.38758	0.932	0.743	3.76114e-41	0.189
LST1	4.32665e-45	-0.902245	0.822	0.903	1.11247e-40	-0.081
GSTA1	5.29329e-45	0.985159	0.414	0.074	1.36101e-40	0.34
PRAP1	1.43625e-44	0.970642	0.519	0.155	3.69288e-40	0.364
NUPR1	1.48688e-44	1.68554	0.471	0.142	3.82307e-40	0.329
AGT	3.3913e-44	0.762247	0.395	0.059	8.7197e-40	0.336
APOH	4.22422e-44	1.18936	0.632	0.275	1.08613e-39	0.357
TIMD4	6.93006e-44	-0.943302	0.023	0.252	1.78186e-39	-0.229
HSPB1	7.79194e-44	1.00486	0.882	0.632	2.00346e-39	0.25
VTN	6.5802e-43	1.00993	0.666	0.288	1.6919e-38	0.378
TUBA1B	6.91066e-42	0.891533	0.879	0.674	1.77687e-37	0.205
CD99	6.46294e-41	0.777068	0.623	0.278	1.66175e-36	0.345
TF	8.74457e-41	0.760268	0.507	0.143	2.2484e-36	0.364
CD55	1.33342e-40	-1.00667	0.293	0.591	3.4285e-36	-0.298
GSN	1.48969e-40	0.863431	0.651	0.321	3.83028e-36	0.33
MMP9	2.4942e-39	1.95847	0.326	0.041	6.4131e-35	0.285
GYPC	2.52431e-39	1.17507	0.592	0.295	6.4905e-35	0.297
RPL34	5.11366e-39	-0.509077	0.999	0.998	1.31483e-34	0.001
TMEM176A	6.23237e-39	0.900142	0.553	0.216	1.60247e-34	0.337
ANXA2	1.41935e-38	0.97069	0.812	0.572	3.64942e-34	0.24
AHSG	2.0872e-38	1.33759	0.492	0.166	5.3666e-34	0.326
GAPDH	2.37921e-38	1.0625	0.97	0.891	6.11742e-34	0.079
EPHX1	3.7119e-38	0.975698	0.478	0.174	9.54404e-34	0.304
FCGR2A	1.0095e-37	0.806471	0.693	0.37	2.59562e-33	0.323
NBEAL1	2.70029e-37	-0.994616	0.768	0.867	6.94298e-33	-0.099
ACP5	4.85397e-37	1.02917	0.516	0.197	1.24805e-32	0.319
RPS13	2.33978e-36	-0.461705	0.991	0.997	6.01604e-32	-0.006
GPNMB	4.66416e-36	1.12091	0.683	0.396	1.19925e-31	0.287
LYVE1	6.92002e-36	-1.37746	0.096	0.34	1.77927e-31	-0.244
SERF2	8.13299e-35	0.515614	0.997	0.981	2.09115e-30	0.016
CTSS	1.07483e-34	-0.786989	0.932	0.941	2.76361e-30	-0.009
RPS15A	2.24473e-34	-0.491272	0.988	0.993	5.77166e-30	-0.005
HSP90AB1	7.30407e-34	0.737746	0.936	0.798	1.87802e-29	0.138
RBP4	1.39989e-33	0.934209	0.678	0.354	3.59939e-29	0.324
RPS27A	8.57558e-33	-0.392895	0.998	0.997	2.20495e-28	0.001
H3F3A	1.25722e-32	-0.559231	0.971	0.976	3.23255e-28	-0.005
BNIP3	1.43127e-32	0.808952	0.37	0.102	3.68009e-28	0.268
CTSD	1.87528e-32	1.0044	0.921	0.789	4.82171e-28	0.132
IGHG3	2.41021e-32	1.81085	0.257	0.592	6.19712e-28	-0.335
A2M	2.41214e-32	0.869454	0.594	0.309	6.20211e-28	0.285
HSPA6	2.48467e-32	1.4123	0.501	0.197	6.38859e-28	0.304
DBI	1.14712e-31	0.74323	0.866	0.658	2.94948e-27	0.208
MGST1	2.03373e-31	0.715503	0.446	0.147	5.22911e-27	0.299
NGFRAP1	6.43319e-31	0.847429	0.359	0.093	1.6541e-26	0.266
RPL36A	6.44083e-31	-0.609703	0.941	0.976	1.65607e-26	-0.035
KNG1	7.42362e-31	0.568394	0.326	0.062	1.90876e-26	0.264
IGLC2	1.66641e-30	1.23659	0.253	0.579	4.28468e-26	-0.326
AKR1C2	4.85123e-30	1.00979	0.212	0.007	1.24735e-25	0.205
P4HB	7.15682e-30	0.684735	0.618	0.345	1.84016e-25	0.273
PABPC1	1.66574e-29	-0.586827	0.9	0.943	4.28295e-25	-0.043
FN1	1.8138e-29	0.907498	0.313	0.066	4.66364e-25	0.247
NDST3	8.66734e-29	-0.389579	0.007	0.149	2.22855e-24	-0.142
RPL21	9.03797e-29	-0.378007	0.999	0.997	2.32384e-24	0.002
WBP5	1.24045e-28	0.67826	0.381	0.117	3.18944e-24	0.264
APOC2	1.76987e-28	0.97851	0.237	0.022	4.5507e-24	0.215
F13A1	3.78501e-28	0.688919	0.284	0.054	9.73201e-24	0.23
FABP4	6.15019e-28	1.32338	0.236	0.024	1.58134e-23	0.212
CLEC12A	2.05766e-27	-0.768371	0.139	0.364	5.29067e-23	-0.225
RPL26	3.63227e-27	-0.444159	0.992	0.991	9.33928e-23	0.001
PLTP	4.86763e-27	0.849864	0.413	0.157	1.25156e-22	0.256
HSPA1B	1.25789e-26	1.05741	0.813	0.572	3.2343e-22	0.241
GGH	1.64154e-26	0.799231	0.253	0.041	4.22073e-22	0.212
RPS24	2.6206e-26	-0.451085	0.995	0.997	6.7381e-22	-0.002
CD68	4.50236e-26	0.611042	0.883	0.763	1.15765e-21	0.12
TSC22D1	4.5795e-26	0.713391	0.415	0.15	1.17748e-21	0.265
SERPINC1	1.14444e-25	0.482097	0.309	0.073	2.94259e-21	0.236
CES1	2.70409e-25	0.984955	0.377	0.135	6.95275e-21	0.242
CYB5A	3.37362e-25	0.614371	0.553	0.294	8.67425e-21	0.259
NKG7	9.35431e-25	-0.554842	0.19	0.427	2.40518e-20	-0.237
CLU	1.33064e-24	0.541441	0.557	0.261	3.42133e-20	0.296
ATOX1	1.33437e-24	0.644714	0.772	0.577	3.43092e-20	0.195
LGALS4	1.48155e-24	0.472083	0.203	0.019	3.80935e-20	0.184
ARHGAP18	1.6057e-24	0.576994	0.444	0.193	4.12858e-20	0.251
IGFBP7	1.74242e-24	0.874322	0.42	0.183	4.4801e-20	0.237
GABARAP	2.09643e-24	-0.541452	0.771	0.896	5.39034e-20	-0.125
SLAMF8	2.46979e-24	0.493546	0.296	0.076	6.35031e-20	0.22
CYBA	2.60405e-24	-0.604924	0.899	0.896	6.69553e-20	0.003
RAB13	3.34142e-24	0.512634	0.398	0.152	8.59147e-20	0.246
APOM	4.07856e-24	0.570408	0.275	0.06	1.04868e-19	0.215
HSPE1	1.04581e-23	0.745247	0.859	0.694	2.689e-19	0.165
VAT1	1.20946e-23	0.487321	0.301	0.086	3.10975e-19	0.215
PTMS	2.28439e-23	0.582324	0.524	0.273	5.87363e-19	0.251
HSPA1A	2.84454e-23	0.868963	0.91	0.729	7.31388e-19	0.181
ZFAND2A	3.03939e-23	1.32143	0.497	0.256	7.81487e-19	0.241
TIMP1	3.56536e-23	-0.985006	0.821	0.874	9.16727e-19	-0.053
CST3	3.87015e-23	-0.713681	0.944	0.965	9.95093e-19	-0.021
KRT18	6.66652e-23	0.540244	0.253	0.055	1.71409e-18	0.198
RPS23	1.33022e-22	-0.404206	0.99	0.991	3.42027e-18	-0.001
CXCL12	1.75663e-22	-1.08234	0.255	0.447	4.51664e-18	-0.192
GC	1.82726e-22	0.56375	0.427	0.176	4.69826e-18	0.251
SRGN	1.84099e-22	-0.475131	0.987	0.991	4.73356e-18	-0.004
ENO1	1.95982e-22	0.798085	0.815	0.644	5.03909e-18	0.171
LMNA	2.28757e-22	0.652781	0.604	0.351	5.88181e-18	0.253
BASP1	2.4903e-22	-0.850277	0.433	0.627	6.40305e-18	-0.194
SDCBP	3.2342e-22	0.513551	0.935	0.834	8.31577e-18	0.101
EEF1A1	3.24988e-22	-0.377886	0.998	0.998	8.3561e-18	0
BCAT1	5.65593e-22	0.490946	0.309	0.095	1.45425e-17	0.214
UBC	1.27656e-21	0.489355	0.976	0.929	3.28229e-17	0.047
IL32	1.80437e-21	0.906676	0.607	0.356	4.63939e-17	0.251
NDUFA4L2	1.98265e-21	0.364645	0.147	0.002	5.09779e-17	0.145
TUBB	1.99722e-21	0.544007	0.723	0.513	5.13525e-17	0.21
OTOA	2.32163e-21	0.558911	0.312	0.1	5.96937e-17	0.212
STAB1	2.99573e-21	0.553462	0.268	0.071	7.70262e-17	0.197
ANAPC11	3.51264e-21	0.570229	0.624	0.392	9.03171e-17	0.232
SPARC	3.68478e-21	0.528754	0.267	0.074	9.47431e-17	0.193
DAB2	4.02937e-21	0.798748	0.618	0.401	1.03603e-16	0.217
PHLDA1	8.85794e-21	0.532697	0.469	0.218	2.27755e-16	0.251
RNF149	2.06574e-20	-0.627656	0.45	0.639	5.31143e-16	-0.189
CD63	2.43207e-20	0.519568	0.966	0.851	6.25334e-16	0.115
TXN	2.48993e-20	0.326032	0.819	0.649	6.4021e-16	0.17
CFD	2.59943e-20	-1.1591	0.515	0.636	6.68367e-16	-0.121
SDC2	3.38576e-20	0.620736	0.328	0.121	8.70547e-16	0.207
GPX2	3.91631e-20	0.558292	0.174	0.019	1.00696e-15	0.155
CPVL	6.85891e-20	-0.714137	0.586	0.744	1.76356e-15	-0.158
DNAJB1	7.74334e-20	1.0798	0.862	0.741	1.99097e-15	0.121
RPS27	7.97686e-20	-0.397145	0.999	1	2.05101e-15	-0.001
BAG3	1.18583e-19	1.16441	0.414	0.202	3.049e-15	0.212
KRT8	1.30886e-19	0.533415	0.271	0.083	3.36534e-15	0.188
MT2A	1.70702e-19	-1.09011	0.862	0.895	4.38908e-15	-0.033
IGHM	1.73489e-19	1.32883	0.075	0.244	4.46076e-15	-0.169
GPX4	2.20084e-19	0.437505	0.896	0.772	5.65881e-15	0.124
TMED9	2.44194e-19	0.508235	0.561	0.337	6.27871e-15	0.224
IL4I1	2.45064e-19	0.662372	0.213	0.045	6.30107e-15	0.168
EEF1G	2.87157e-19	-0.70459	0.4	0.591	7.38339e-15	-0.191
MDK	3.59773e-19	0.424436	0.2	0.038	9.25048e-15	0.162
TPI1	4.29447e-19	0.742134	0.862	0.755	1.10419e-14	0.107
SERPIND1	4.47336e-19	0.361232	0.172	0.021	1.15019e-14	0.151
LGALS3	5.29507e-19	0.765272	0.739	0.57	1.36147e-14	0.169
GPR183	5.30199e-19	0.377305	0.771	0.503	1.36325e-14	0.268
LITAF	7.89991e-19	0.501441	0.83	0.651	2.03122e-14	0.179
RND3	1.33547e-18	-0.728569	0.085	0.242	3.43377e-14	-0.157
SAMSN1	1.34008e-18	-0.757964	0.607	0.729	3.44562e-14	-0.122
PLD3	1.39783e-18	0.590496	0.74	0.513	3.5941e-14	0.227
PKM	1.76302e-18	0.743519	0.697	0.535	4.53309e-14	0.162
AKR1B10	1.80466e-18	0.440757	0.138	0.007	4.64014e-14	0.131
PMP22	1.86591e-18	0.483094	0.245	0.071	4.79764e-14	0.174
AKR1C1	2.02395e-18	0.669144	0.173	0.024	5.20397e-14	0.149
GPX3	2.16926e-18	0.439836	0.407	0.185	5.5776e-14	0.222
CHCHD10	2.21862e-18	0.532557	0.616	0.402	5.70451e-14	0.214
CHCHD6	2.3742e-18	0.350778	0.237	0.059	6.10454e-14	0.178
FAM65B	2.53963e-18	-0.433627	0.039	0.169	6.52988e-14	-0.13
SERPINA1	2.7608e-18	0.69019	0.922	0.853	7.09858e-14	0.069
RPL6	2.96039e-18	-0.420819	0.955	0.967	7.61174e-14	-0.012
TTR	3.00323e-18	0.711678	0.693	0.516	7.72192e-14	0.177
CDH5	3.00449e-18	-0.382581	0.028	0.149	7.72513e-14	-0.121
DNAJB6	3.83138e-18	0.715675	0.727	0.539	9.85125e-14	0.188
RPS8	3.88203e-18	-0.437977	0.992	0.997	9.98148e-14	-0.005
IFI44L	4.03655e-18	-0.597301	0.123	0.295	1.03788e-13	-0.172
F2	4.34397e-18	0.347477	0.264	0.078	1.11692e-13	0.186
MT-ND3	7.23101e-18	-0.364403	0.952	0.984	1.85924e-13	-0.032
PRCP	8.16883e-18	-0.563637	0.419	0.584	2.10037e-13	-0.165
TMEM14A	9.15844e-18	0.373637	0.201	0.043	2.35482e-13	0.158
PPP1R16A	1.08915e-17	0.368531	0.172	0.026	2.80042e-13	0.146
PCBD1	1.14482e-17	0.496033	0.446	0.242	2.94356e-13	0.204
TPM4	1.17421e-17	0.499852	0.57	0.335	3.01912e-13	0.235
RARRES1	1.28671e-17	0.374437	0.145	0.012	3.3084e-13	0.133
RPS12	1.44961e-17	-0.355107	0.993	0.995	3.72724e-13	-0.002
APOA1	1.66942e-17	0.626002	0.768	0.604	4.29242e-13	0.164
S100A10	2.53113e-17	0.607706	0.788	0.57	6.50804e-13	0.218
ALB	2.59276e-17	0.664278	0.837	0.834	6.6665e-13	0.003
RPS4X	2.83054e-17	-0.313903	0.991	0.99	7.27789e-13	0.001
C15orf48	3.49789e-17	0.911353	0.533	0.32	8.99378e-13	0.213
CXCR4	3.63648e-17	-0.703743	0.806	0.9	9.35011e-13	-0.094
AXL	4.60284e-17	-0.782497	0.339	0.506	1.18348e-12	-0.167
LILRA5	4.70734e-17	-0.626266	0.079	0.228	1.21035e-12	-0.149
AKR1C3	5.32142e-17	0.390782	0.189	0.038	1.36824e-12	0.151
DNPH1	6.07239e-17	0.467636	0.478	0.273	1.56133e-12	0.205
LAIR1	6.49909e-17	0.47349	0.416	0.206	1.67105e-12	0.21
PHPT1	7.49425e-17	0.446271	0.532	0.316	1.92692e-12	0.216
COLEC12	7.91955e-17	0.339125	0.124	0.005	2.03627e-12	0.119
MYL6	8.20504e-17	0.432341	0.993	0.938	2.10968e-12	0.055
ATP2B1	1.10136e-16	-0.703881	0.382	0.537	2.83182e-12	-0.155
RGS5	1.27221e-16	0.323698	0.142	0.016	3.2711e-12	0.126
HSPH1	1.46795e-16	0.880349	0.684	0.503	3.7744e-12	0.181
RP11-598F7.3	1.54688e-16	-0.404893	0.029	0.142	3.97735e-12	-0.113
MMP12	1.81238e-16	1.83205	0.117	0.003	4.66e-12	0.114
CACYBP	2.20322e-16	0.547036	0.593	0.371	5.66493e-12	0.222
ATP6V1F	2.75963e-16	0.550153	0.779	0.656	7.09557e-12	0.123
WSB1	3.01455e-16	-0.692886	0.643	0.718	7.75102e-12	-0.075
CALM3	3.18168e-16	0.530201	0.711	0.501	8.18075e-12	0.21
MGAT4A	3.39837e-16	0.41563	0.264	0.093	8.73788e-12	0.171
RPL9	4.02578e-16	-0.318307	0.979	0.983	1.03511e-11	-0.004
STMN1	4.10367e-16	0.523382	0.542	0.328	1.05513e-11	0.214
GLUL	4.25426e-16	0.524045	0.935	0.822	1.09386e-11	0.113
CTSZ	4.28025e-16	0.698044	0.764	0.62	1.10054e-11	0.144
FPR2	4.32751e-16	-0.561163	0.058	0.188	1.11269e-11	-0.13
GALM	4.42324e-16	0.329542	0.226	0.066	1.1373e-11	0.16
NAMPT	6.53465e-16	-0.669867	0.835	0.874	1.68019e-11	-0.039
MPEG1	7.50501e-16	-0.597578	0.428	0.582	1.92969e-11	-0.154
TCF7L2	8.30123e-16	-0.540675	0.139	0.299	2.13441e-11	-0.16
PTGR1	9.49397e-16	0.372545	0.2	0.052	2.44109e-11	0.148
CYTIP	9.64613e-16	-0.572835	0.365	0.541	2.48021e-11	-0.176
CD302	1.22097e-15	-0.538734	0.494	0.639	3.13935e-11	-0.145
SLC12A5	1.24613e-15	0.257345	0.115	0.005	3.20405e-11	0.11
HSPD1	1.36264e-15	0.703739	0.754	0.584	3.50362e-11	0.17
IGHA2	1.39876e-15	-0.292651	0.014	0.105	3.59649e-11	-0.091
UBD	1.6019e-15	0.45704	0.16	0.028	4.1188e-11	0.132
TSPO	1.75255e-15	0.322964	0.722	0.482	4.50615e-11	0.24
PEBP1	1.81498e-15	0.510552	0.686	0.508	4.66667e-11	0.178
PFKFB3	1.81949e-15	-0.68578	0.459	0.604	4.67826e-11	-0.145
GDF15	1.92734e-15	0.437256	0.156	0.026	4.95557e-11	0.13
ANGPTL4	2.42088e-15	0.504196	0.124	0.01	6.22457e-11	0.114
C1orf162	2.48162e-15	-0.458306	0.725	0.801	6.38073e-11	-0.076
CLEC7A	2.98911e-15	-0.587613	0.382	0.541	7.6856e-11	-0.159
CAPZB	3.10507e-15	0.41599	0.752	0.603	7.98377e-11	0.149
DNAJB4	3.6891e-15	0.624135	0.292	0.121	9.48541e-11	0.171
EIF4EBP1	3.96149e-15	0.426868	0.412	0.219	1.01858e-10	0.193
CYP27A1	4.29245e-15	0.326643	0.194	0.048	1.10367e-10	0.146
HCST	4.38128e-15	0.500134	0.788	0.639	1.12651e-10	0.149
NAP1L1	5.33186e-15	-0.56493	0.732	0.812	1.37093e-10	-0.08
ACTA2	5.62705e-15	0.317595	0.201	0.055	1.44683e-10	0.146
MARCKS	5.74273e-15	0.481276	0.7	0.506	1.47657e-10	0.194
SH3BGRL3	5.95075e-15	0.488071	0.967	0.945	1.53006e-10	0.022
KCNJ2	6.7785e-15	-0.363212	0.03	0.136	1.74289e-10	-0.106
METTL7A	8.11061e-15	-0.622347	0.273	0.434	2.0854e-10	-0.161
ADAMDEC1	8.9267e-15	0.425901	0.131	0.016	2.29523e-10	0.115
LGMN	1.32819e-14	0.703944	0.755	0.629	3.41505e-10	0.126
IGHG4	1.47916e-14	1.979	0.257	0.491	3.80321e-10	-0.234
PFN1	1.5177e-14	0.456873	0.94	0.903	3.9023e-10	0.037
UGT2B4	1.59026e-14	0.250074	0.141	0.021	4.08888e-10	0.12
NME1	1.8351e-14	0.507113	0.339	0.169	4.71841e-10	0.17
CFHR1	1.83963e-14	0.511534	0.258	0.092	4.73005e-10	0.166
RPL39	1.89263e-14	-0.282461	0.999	0.997	4.86632e-10	0.002
VCAM1	1.94977e-14	-1.00814	0.304	0.454	5.01326e-10	-0.15
GPC3	1.96321e-14	0.310923	0.118	0.01	5.04781e-10	0.108
FGL2	2.23225e-14	-0.456776	0.706	0.819	5.73956e-10	-0.113
ZEB2	2.54601e-14	-0.682177	0.486	0.591	6.5463e-10	-0.105
LINC01272	2.94952e-14	-0.726844	0.286	0.461	7.58382e-10	-0.175
MRPL41	3.38104e-14	0.409276	0.448	0.257	8.69332e-10	0.191
GATM	3.46949e-14	0.506105	0.44	0.254	8.92076e-10	0.186
CHI3L1	3.84504e-14	0.358592	0.093	0	9.88637e-10	0.093
BSG	3.93542e-14	0.468981	0.595	0.432	1.01188e-09	0.163
ITGB2	4.63082e-14	0.456434	0.764	0.615	1.19068e-09	0.149
SERPINH1	4.74011e-14	0.381796	0.221	0.071	1.21878e-09	0.15
LMAN2	4.79994e-14	0.36238	0.564	0.363	1.23416e-09	0.201
HULC	4.95576e-14	0.402998	0.149	0.028	1.27422e-09	0.121
PPIB	4.96942e-14	0.438352	0.726	0.565	1.27774e-09	0.161
SLC2A5	5.19881e-14	0.259712	0.104	0.005	1.33672e-09	0.099
PAGE5	5.50042e-14	0.256467	0.092	0	1.41427e-09	0.092
ALCAM	6.69448e-14	0.360298	0.246	0.09	1.72128e-09	0.156
TXNIP	6.74407e-14	0.685614	0.682	0.511	1.73403e-09	0.171
NRP2	6.76524e-14	0.32238	0.248	0.09	1.73948e-09	0.158
VKORC1	7.63144e-14	0.361072	0.464	0.269	1.9622e-09	0.195
RPS29	7.85233e-14	-0.3367	0.996	0.997	2.01899e-09	-0.001
S100A11	8.95809e-14	0.619331	0.973	0.914	2.3033e-09	0.059
FCGR2B	9.10399e-14	0.670108	0.302	0.142	2.34082e-09	0.16
TM4SF4	9.48041e-14	0.308902	0.177	0.047	2.4376e-09	0.13
DUSP23	1.0396e-13	0.315405	0.389	0.204	2.67303e-09	0.185
HSP90AA1	1.15447e-13	0.569946	0.978	0.921	2.96836e-09	0.057
APOB	1.25729e-13	0.388041	0.242	0.088	3.23273e-09	0.154
TRIM22	1.30202e-13	-0.455921	0.266	0.428	3.34775e-09	-0.162
SERPINA6	1.38989e-13	0.258368	0.151	0.029	3.57369e-09	0.122
CR1	1.39524e-13	-0.385022	0.043	0.15	3.58745e-09	-0.107
FAH	1.47579e-13	0.268911	0.199	0.059	3.79455e-09	0.14
AHSA1	1.51924e-13	0.308304	0.38	0.195	3.90628e-09	0.185
CYBB	1.92957e-13	-0.661517	0.561	0.637	4.96131e-09	-0.076
LINC00936	2.25286e-13	-0.659973	0.166	0.309	5.79255e-09	-0.143
SOD1	2.32595e-13	0.440741	0.788	0.651	5.98048e-09	0.137
SLC16A10	2.37518e-13	0.390893	0.182	0.05	6.10707e-09	0.132
IGF1	2.44988e-13	0.454049	0.278	0.123	6.29914e-09	0.155
SERPINF1	2.83689e-13	0.383226	0.318	0.147	7.2942e-09	0.171
DDT	3.00711e-13	0.435623	0.634	0.459	7.73188e-09	0.175
ZFP36	3.09064e-13	-0.394711	0.818	0.914	7.94665e-09	-0.096
FKBP4	3.85287e-13	0.457234	0.338	0.166	9.90651e-09	0.172
IL18BP	4.33504e-13	0.331945	0.232	0.086	1.11463e-08	0.146
PSAP	4.34363e-13	0.457734	0.971	0.967	1.11683e-08	0.004
NQO1	4.38864e-13	0.294989	0.112	0.012	1.12841e-08	0.1
MTPN	4.6925e-13	-0.485558	0.374	0.518	1.20654e-08	-0.144
GCH1	5.72106e-13	-0.47533	0.124	0.266	1.471e-08	-0.142
ATF3	6.09838e-13	0.603312	0.577	0.39	1.56802e-08	0.187
PDXK	6.12985e-13	0.359653	0.322	0.155	1.57611e-08	0.167
HEXA	6.67029e-13	0.38388	0.553	0.361	1.71507e-08	0.192
VMO1	6.69117e-13	-0.706418	0.273	0.415	1.72043e-08	-0.142
PPDPF	6.82533e-13	0.414874	0.721	0.565	1.75493e-08	0.156
STK17B	7.61341e-13	-0.531092	0.344	0.497	1.95756e-08	-0.153
FOS	7.80493e-13	-0.545766	0.865	0.917	2.0068e-08	-0.052
CUTA	8.89623e-13	0.430131	0.642	0.466	2.2874e-08	0.176
PLAU	1.02886e-12	0.38483	0.191	0.059	2.6454e-08	0.132
ANG	1.39895e-12	0.282476	0.3	0.133	3.59699e-08	0.167
MT-ATP6	1.44178e-12	-0.263928	0.99	0.997	3.7071e-08	-0.007
SDC4	1.48401e-12	0.488505	0.208	0.074	3.81568e-08	0.134
MGST3	1.57705e-12	0.449588	0.598	0.432	4.05491e-08	0.166
TNFSF12	1.65311e-12	0.262785	0.189	0.06	4.25047e-08	0.129
PLIN2	1.68646e-12	0.805962	0.874	0.713	4.33622e-08	0.161
RPS3A	1.97372e-12	-0.345281	0.992	0.99	5.07483e-08	0.002
GADD45G	2.02752e-12	0.423123	0.232	0.088	5.21315e-08	0.144
MYO9A	2.19135e-12	-0.317894	0.074	0.192	5.6344e-08	-0.118
RB1	2.6281e-12	0.387788	0.434	0.261	6.75736e-08	0.173
SDF2L1	2.85907e-12	0.472321	0.379	0.211	7.35125e-08	0.168
MPC2	2.88561e-12	0.46522	0.497	0.33	7.41948e-08	0.167
SCAMP2	2.91418e-12	0.335515	0.408	0.237	7.49295e-08	0.171
GAS6	3.10654e-12	0.323972	0.152	0.038	7.98753e-08	0.114
GM2A	3.15876e-12	0.346943	0.315	0.154	8.12179e-08	0.161
GCHFR	3.77962e-12	0.325254	0.235	0.093	9.71817e-08	0.142
HLA-E	3.80213e-12	-0.338394	0.925	0.926	9.77603e-08	-0.001
CD59	4.33163e-12	0.391289	0.615	0.423	1.11375e-07	0.192
CCL3L3	4.41675e-12	0.91318	0.738	0.561	1.13564e-07	0.177
IGHG1	4.52641e-12	1.99803	0.289	0.528	1.16383e-07	-0.239
CTSA	5.11293e-12	0.382074	0.578	0.401	1.31464e-07	0.177
ABHD12	5.30199e-12	0.315681	0.292	0.14	1.36325e-07	0.152
HMGB2	5.6533e-12	0.480674	0.56	0.371	1.45358e-07	0.189
AKR1C4	5.76836e-12	0.266907	0.112	0.016	1.48316e-07	0.096
ABL2	5.76861e-12	0.388048	0.362	0.19	1.48322e-07	0.172
PON2	5.81206e-12	0.275464	0.183	0.059	1.4944e-07	0.124
GZMK	6.37053e-12	-0.331763	0.063	0.176	1.63799e-07	-0.113
CFB	7.173e-12	0.261582	0.186	0.057	1.84432e-07	0.129
CCL13	7.79386e-12	0.521654	0.089	0.005	2.00396e-07	0.084
CXCL1	7.82213e-12	1.13833	0.18	0.06	2.01123e-07	0.12
PRDX5	8.07719e-12	0.37345	0.709	0.539	2.07681e-07	0.17
ASPH	9.0617e-12	0.27734	0.185	0.059	2.32994e-07	0.126
FPR1	1.03247e-11	-0.548518	0.291	0.439	2.65469e-07	-0.148
ITIH2	1.0601e-11	0.261891	0.153	0.04	2.72572e-07	0.113
FCER1G	1.06328e-11	-0.371011	0.948	0.955	2.73391e-07	-0.007
CD24	1.08748e-11	0.253508	0.096	0.009	2.79614e-07	0.087
MS4A7	1.08983e-11	-0.593407	0.797	0.815	2.80218e-07	-0.018
HINT1	1.1045e-11	0.345354	0.883	0.744	2.8399e-07	0.139
HEXB	1.23397e-11	0.418445	0.527	0.371	3.17279e-07	0.156
CALD1	1.25888e-11	0.263412	0.172	0.052	3.23683e-07	0.12
P2RY13	1.30804e-11	-0.430819	0.126	0.259	3.36323e-07	-0.133
CSF3R	1.38912e-11	-0.422199	0.164	0.297	3.57171e-07	-0.133
RGCC	1.44461e-11	0.449295	0.522	0.332	3.71437e-07	0.19
CP	1.51724e-11	0.328964	0.147	0.036	3.90112e-07	0.111
SFT2D2	1.89087e-11	-0.432832	0.18	0.318	4.86181e-07	-0.138
SLC44A2	1.93482e-11	-0.299293	0.053	0.155	4.97482e-07	-0.102
PYGL	2.03931e-11	-0.467563	0.157	0.287	5.24348e-07	-0.13
TRMT112	2.09839e-11	0.345442	0.71	0.553	5.39537e-07	0.157
PAPSS1	2.21312e-11	0.295308	0.252	0.111	5.69038e-07	0.141
RPL41	2.22149e-11	-0.254874	0.999	0.997	5.7119e-07	0.002
UQCRQ	2.32912e-11	0.424553	0.843	0.736	5.98864e-07	0.107
SCIMP	2.363e-11	-0.514837	0.244	0.375	6.07576e-07	-0.131
MS4A6A	2.40119e-11	-0.674904	0.83	0.826	6.17395e-07	0.004
RPS17	2.48359e-11	-0.296869	0.989	0.983	6.3858e-07	0.006
MCL1	2.53066e-11	-0.380095	0.845	0.896	6.50684e-07	-0.051
AP2M1	2.66014e-11	0.374527	0.571	0.401	6.83976e-07	0.17
CISD3	2.74637e-11	0.270622	0.367	0.2	7.06146e-07	0.167
ERO1A	3.73619e-11	0.552752	0.281	0.142	9.60649e-07	0.139
SELM	3.93276e-11	0.379114	0.282	0.14	1.01119e-06	0.142
ICAM2	4.44426e-11	-0.383866	0.162	0.294	1.14271e-06	-0.132
SUCNR1	4.83991e-11	-0.35132	0.066	0.169	1.24444e-06	-0.103
DCXR	4.866e-11	0.495081	0.504	0.364	1.25115e-06	0.14
CD226	5.07285e-11	-0.25298	0.025	0.104	1.30433e-06	-0.079
RGS10	5.11134e-11	0.335245	0.68	0.501	1.31423e-06	0.179
GABARAPL1	5.46291e-11	-0.56333	0.23	0.359	1.40462e-06	-0.129
IL1RN	5.81546e-11	0.523415	0.309	0.157	1.49527e-06	0.152
GAMT	5.89525e-11	0.254038	0.283	0.133	1.51579e-06	0.15
PLXND1	6.38434e-11	0.306153	0.204	0.079	1.64154e-06	0.125
ALDOA	6.42435e-11	0.64174	0.863	0.758	1.65183e-06	0.105
TLE4	6.69896e-11	-0.3661	0.164	0.297	1.72244e-06	-0.133
CALR	6.71357e-11	0.372535	0.74	0.591	1.72619e-06	0.149
CREM	6.83831e-11	-0.625968	0.692	0.732	1.75827e-06	-0.04
COX6B1	7.14244e-11	0.303191	0.919	0.846	1.83646e-06	0.073
MGLL	7.99656e-11	0.263258	0.243	0.105	2.05607e-06	0.138
GLMP	8.12397e-11	0.310899	0.286	0.142	2.08884e-06	0.144
RPS6	9.19767e-11	-0.297069	0.99	0.995	2.3649e-06	-0.005
IFI27	9.27198e-11	-0.671088	0.324	0.466	2.38401e-06	-0.142
LDHA	9.27853e-11	0.800137	0.718	0.627	2.3857e-06	0.091
CTSH	1.07061e-10	0.391798	0.604	0.439	2.75276e-06	0.165
TFPI	1.07169e-10	0.341551	0.202	0.078	2.75552e-06	0.124
SPN	1.07979e-10	-0.418837	0.092	0.204	2.77635e-06	-0.112
KLRB1	1.19979e-10	-0.421748	0.113	0.237	3.0849e-06	-0.124
SAT1	1.26536e-10	-0.30403	0.993	0.998	3.25349e-06	-0.005
APOBEC3A	1.30735e-10	-0.385615	0.029	0.111	3.36145e-06	-0.082
TPD52L2	1.32712e-10	0.258096	0.266	0.124	3.4123e-06	0.142
IFIT2	1.35629e-10	-0.389614	0.099	0.211	3.48728e-06	-0.112
LAMP1	1.54565e-10	0.376713	0.611	0.437	3.97418e-06	0.174
SOD2	1.73393e-10	0.26753	0.913	0.798	4.45827e-06	0.115
TMSB4X	1.8258e-10	-0.279111	0.999	1	4.69449e-06	-0.001
RP11-347P5.1	1.9534e-10	-0.448667	0.096	0.207	5.02259e-06	-0.111
CST7	2.33678e-10	-0.436926	0.174	0.306	6.00834e-06	-0.132
IFI30	2.40966e-10	-0.638377	0.45	0.568	6.19571e-06	-0.118
SQSTM1	2.56826e-10	0.511297	0.709	0.573	6.60352e-06	0.136
PRKCB	2.61863e-10	-0.465445	0.181	0.307	6.73303e-06	-0.126
PSMD4	2.64986e-10	0.317038	0.485	0.323	6.81331e-06	0.162
LAMTOR2	2.68587e-10	0.283641	0.631	0.453	6.90591e-06	0.178
TIMP3	3.23635e-10	0.271085	0.142	0.041	8.32131e-06	0.101
PDCD5	3.47749e-10	0.329138	0.317	0.171	8.94132e-06	0.146
MPST	3.48295e-10	0.27268	0.302	0.157	8.95537e-06	0.145
FKBP2	3.494e-10	0.298994	0.569	0.397	8.98379e-06	0.172
ATPIF1	3.52181e-10	0.346834	0.602	0.439	9.05528e-06	0.163
CCL18	3.98853e-10	0.498646	0.155	0.048	1.02553e-05	0.107
DUSP1	4.01913e-10	-0.366181	0.915	0.946	1.0334e-05	-0.031
ID1	4.05103e-10	-0.316229	0.068	0.171	1.0416e-05	-0.103
CCT3	4.22258e-10	0.300665	0.409	0.252	1.08571e-05	0.157
SCPEP1	4.34804e-10	0.363029	0.455	0.299	1.11797e-05	0.156
MMP14	4.59196e-10	0.269989	0.155	0.05	1.18068e-05	0.105
SIRPA	4.6838e-10	0.281622	0.273	0.135	1.2043e-05	0.138
CCDC151	4.93806e-10	-0.27496	0.051	0.143	1.26967e-05	-0.092
STRA13	5.74921e-10	0.365302	0.302	0.162	1.47824e-05	0.14
SARAF	5.78837e-10	-0.359375	0.769	0.8	1.48831e-05	-0.031
APLP2	5.90014e-10	0.403075	0.656	0.518	1.51704e-05	0.138
DDX5	7.25393e-10	-0.291098	0.883	0.9	1.86513e-05	-0.017
CDK2AP1	7.37506e-10	-0.369005	0.123	0.237	1.89628e-05	-0.114
MRPL14	7.62149e-10	0.254902	0.366	0.212	1.95964e-05	0.154
GPR65	7.65368e-10	-0.376161	0.237	0.375	1.96791e-05	-0.138
TRIM14	7.68566e-10	-0.320197	0.096	0.204	1.97614e-05	-0.108
MT1G	8.05448e-10	-1.18319	0.231	0.356	2.07097e-05	-0.125
COTL1	8.48398e-10	-0.466966	0.713	0.772	2.1814e-05	-0.059
PSMB5	8.86954e-10	0.301063	0.392	0.24	2.28054e-05	0.152
NDUFB8	9.00086e-10	0.316765	0.671	0.508	2.3143e-05	0.163
IFT74	9.68449e-10	-0.259536	0.06	0.154	2.49008e-05	-0.094
HNRNPA1L2	9.90502e-10	-0.296673	0.128	0.247	2.54678e-05	-0.119
CYP2D6	1.12436e-09	0.305537	0.177	0.064	2.89095e-05	0.113
HIPK2	1.18212e-09	-0.320122	0.121	0.233	3.03947e-05	-0.112
PDAP1	1.26566e-09	0.278065	0.271	0.14	3.25427e-05	0.131
GZMB	1.28618e-09	-1.40857	0.076	0.176	3.30702e-05	-0.1
JUN	1.3487e-09	0.449644	0.785	0.629	3.46777e-05	0.156
PPP1R15A	1.43856e-09	0.406374	0.743	0.613	3.69883e-05	0.13
RPL13A	1.49039e-09	-0.254193	0.996	0.997	3.83209e-05	-0.001
RPL32	1.4972e-09	-0.284251	0.998	0.997	3.84959e-05	0.001
RASGRP3	1.5341e-09	0.296344	0.165	0.059	3.94448e-05	0.106
MBNL1	1.54194e-09	-0.416476	0.365	0.489	3.96464e-05	-0.124
SDPR	1.5803e-09	-0.425977	0.06	0.152	4.06328e-05	-0.092
CTTN	1.79314e-09	0.314002	0.102	0.021	4.61052e-05	0.081
RAP1B	1.89704e-09	-0.460686	0.481	0.573	4.87766e-05	-0.092
GALK1	1.99381e-09	0.258905	0.25	0.123	5.12648e-05	0.127
SLC16A3	2.02149e-09	0.3405	0.382	0.231	5.19766e-05	0.151
SLC38A6	2.0774e-09	0.283875	0.262	0.133	5.3414e-05	0.129
ZNF90	2.1289e-09	-0.362833	0.089	0.192	5.47383e-05	-0.103
SLC1A3	2.27788e-09	0.288367	0.44	0.283	5.85689e-05	0.157
KDELR2	2.4587e-09	0.323563	0.529	0.368	6.32182e-05	0.161
TMED2	2.51763e-09	0.323718	0.624	0.48	6.47333e-05	0.144
STOM	2.61417e-09	-0.687957	0.436	0.506	6.72155e-05	-0.07
RGS18	2.67718e-09	-0.30261	0.195	0.325	6.88356e-05	-0.13
EVI2B	2.99344e-09	-0.424952	0.535	0.627	7.69673e-05	-0.092
HNRNPH1	3.03001e-09	-0.421871	0.518	0.622	7.79076e-05	-0.104
AKR1A1	3.08233e-09	0.293246	0.587	0.425	7.9253e-05	0.162
FGL1	3.26192e-09	0.411905	0.23	0.111	8.38705e-05	0.119
IDH1	3.31192e-09	0.266622	0.452	0.288	8.5156e-05	0.164
MZT2B	3.54928e-09	0.283329	0.529	0.363	9.12592e-05	0.166
NEDD8	3.64528e-09	0.296907	0.777	0.639	9.37275e-05	0.138
FAM26F	3.81908e-09	-0.613492	0.595	0.651	9.81961e-05	-0.056
LINC00998	3.98673e-09	0.257972	0.485	0.328	0.000102507	0.157
CD44	4.07659e-09	-0.435948	0.656	0.71	0.000104817	-0.054
P2RX4	4.19783e-09	0.287535	0.257	0.133	0.000107935	0.124
RPL23	4.2643e-09	-0.254531	0.967	0.965	0.000109644	0.002
CCDC167	4.36965e-09	0.250547	0.204	0.09	0.000112352	0.114
MAT2A	4.69943e-09	-0.41339	0.324	0.451	0.000120832	-0.127
STK4	4.90293e-09	-0.468908	0.304	0.421	0.000126064	-0.117
ADGRE1	5.07437e-09	-0.257098	0.029	0.1	0.000130472	-0.071
C1orf54	5.29566e-09	-0.684546	0.495	0.553	0.000136162	-0.058
PLA2G7	5.31512e-09	0.3405	0.423	0.273	0.000136662	0.15
S100A12	5.33483e-09	-0.980328	0.028	0.098	0.000137169	-0.07
PDCD4	5.36194e-09	-0.393368	0.263	0.387	0.000137866	-0.124
MYD88	5.54892e-09	-0.281881	0.121	0.228	0.000142674	-0.107
RAB7A	5.79721e-09	0.305877	0.754	0.653	0.000149058	0.101
LIMD2	5.85811e-09	-0.362435	0.292	0.416	0.000150624	-0.124
TNFAIP8	5.90776e-09	0.40205	0.362	0.221	0.0001519	0.141
RHEB	6.23489e-09	0.278736	0.597	0.447	0.000160311	0.15
DDX3X	6.80107e-09	-0.40519	0.515	0.606	0.000174869	-0.091
HCLS1	7.17756e-09	-0.382162	0.592	0.68	0.00018455	-0.088
C6orf62	7.28891e-09	-0.491212	0.381	0.496	0.000187412	-0.115
ALDH2	7.43315e-09	-0.45692	0.396	0.494	0.000191121	-0.098
GPR34	7.51676e-09	0.562114	0.521	0.394	0.000193271	0.127
TNFSF10	9.93596e-09	-0.466402	0.224	0.339	0.000255473	-0.115
ELF1	1.02492e-08	-0.409289	0.548	0.611	0.000263527	-0.063
CYC1	1.03001e-08	0.290219	0.459	0.316	0.000264837	0.143
PRKAR1A	1.08801e-08	-0.486072	0.432	0.532	0.000279749	-0.1
TUBA1C	1.11194e-08	0.29678	0.347	0.211	0.000285902	0.136
BOLA3	1.21886e-08	0.252472	0.227	0.109	0.000313393	0.118
RPL28	1.24638e-08	-0.296025	0.997	0.995	0.00032047	0.002
CPM	1.2524e-08	0.516937	0.544	0.408	0.000322017	0.136
ABRACL	1.25277e-08	-0.440049	0.503	0.585	0.000322112	-0.082
BANF1	1.32128e-08	0.300012	0.506	0.368	0.000339727	0.138
SMIM4	1.32866e-08	0.289372	0.295	0.169	0.000341626	0.126
PRDX2	1.39339e-08	0.343799	0.397	0.259	0.000358269	0.138
CLEC9A	1.46782e-08	-0.348889	0.016	0.074	0.000377407	-0.058
SDSL	1.58568e-08	0.260373	0.213	0.1	0.00040771	0.113
AREG	1.6655e-08	-1.012	0.306	0.423	0.000428234	-0.117
RPL23A	1.85693e-08	-0.302505	0.982	0.983	0.000477453	-0.001
MIF	1.93985e-08	0.859319	0.675	0.558	0.000498775	0.117
TPP1	2.01192e-08	-0.437182	0.626	0.677	0.000517305	-0.051
C9orf16	2.0578e-08	0.267893	0.537	0.413	0.000529102	0.124
ATP5EP2	2.20413e-08	-0.462778	0.17	0.278	0.000566726	-0.108
HLA-F	2.31516e-08	-0.386746	0.333	0.446	0.000595274	-0.113
SLC9A9	2.38391e-08	-0.250125	0.101	0.202	0.000612952	-0.101
DNASE1L3	2.60722e-08	-0.377277	0.164	0.283	0.00067037	-0.119
UBE2J1	2.62017e-08	-0.395	0.232	0.344	0.000673699	-0.112
EPB41L2	2.67044e-08	-0.523762	0.278	0.383	0.000686623	-0.105
MRPL12	2.67383e-08	0.276284	0.293	0.168	0.000687494	0.125
LRPAP1	3.01748e-08	0.337008	0.483	0.345	0.000775853	0.138
AKNA	3.08491e-08	-0.29028	0.112	0.214	0.000793193	-0.102
PDE4B	3.18669e-08	-0.457791	0.3	0.418	0.000819361	-0.118
RXRA	3.50534e-08	-0.391256	0.122	0.219	0.000901294	-0.097
COX5B	3.97973e-08	0.282155	0.838	0.77	0.00102327	0.068
RPL10A	4.09494e-08	-0.28824	0.962	0.943	0.00105289	0.019
RPS16	4.26128e-08	-0.309666	0.989	0.978	0.00109566	0.011
EGFL7	4.36261e-08	0.284798	0.182	0.083	0.00112172	0.099
SLAMF9	4.4116e-08	0.338763	0.091	0.021	0.00113431	0.07
DNAJA4	4.47234e-08	0.5816	0.325	0.204	0.00114993	0.121
SDC3	4.60945e-08	-0.89534	0.347	0.409	0.00118518	-0.062
NNMT	4.85602e-08	-0.342459	0.041	0.112	0.00124858	-0.071
NDUFB2	4.97817e-08	0.290116	0.776	0.668	0.00127999	0.108
SEPW1	5.05482e-08	0.259122	0.485	0.349	0.0012997	0.136
KLF10	5.08263e-08	0.361238	0.381	0.25	0.00130685	0.131
BCAP31	5.4442e-08	0.310585	0.645	0.518	0.00139981	0.127
UBE2V2	5.56511e-08	0.289451	0.321	0.195	0.0014309	0.126
NCF4	6.13431e-08	0.262824	0.365	0.231	0.00157725	0.134
PRRG4	6.13773e-08	-0.259003	0.094	0.188	0.00157813	-0.094
TSPAN4	6.6209e-08	0.260282	0.491	0.332	0.00170237	0.159
ALOX5AP	6.71586e-08	0.652336	0.363	0.235	0.00172678	0.128
STOML2	6.94918e-08	0.265234	0.29	0.168	0.00178677	0.122
IFIT1	6.96792e-08	-0.255665	0.06	0.14	0.00179159	-0.08
ROMO1	7.06881e-08	0.287286	0.574	0.427	0.00181753	0.147
DPYSL2	7.35961e-08	-0.414675	0.343	0.453	0.0018923	-0.11
CD40	7.70141e-08	0.285306	0.229	0.121	0.00198019	0.108
SLC18B1	7.81095e-08	0.251346	0.178	0.081	0.00200835	0.097
PLEKHO1	7.93969e-08	0.250369	0.326	0.193	0.00204145	0.133
CTSL	8.41934e-08	0.658693	0.722	0.589	0.00216478	0.133
RAB5C	8.64425e-08	0.273076	0.633	0.482	0.00222261	0.151
LINC01116	1.00448e-07	-0.301471	0.081	0.168	0.00258271	-0.087
TMEM123	1.20577e-07	-0.434164	0.579	0.618	0.00310028	-0.039
RGL1	1.25477e-07	-0.467094	0.235	0.342	0.00322626	-0.107
MT-ND4L	1.35508e-07	-0.256826	0.67	0.762	0.00348419	-0.092
PRNP	1.38848e-07	-0.429939	0.507	0.58	0.00357006	-0.073
AGXT	1.42242e-07	0.253008	0.267	0.142	0.00365732	0.125
WDR75	1.50105e-07	-0.467067	0.091	0.176	0.0038595	-0.085
CXCL9	1.54656e-07	0.699181	0.138	0.054	0.00397652	0.084
NDUFB9	1.56266e-07	0.257158	0.571	0.432	0.0040179	0.139
HNRNPA2B1	1.65268e-07	-0.270724	0.812	0.812	0.00424938	0
CCDC107	1.74332e-07	0.264393	0.426	0.292	0.00448242	0.134
LGALS8	1.74633e-07	-0.403	0.18	0.275	0.00449016	-0.095
MANF	1.88697e-07	0.261512	0.383	0.256	0.00485177	0.127
SLC2A1	1.90704e-07	0.261737	0.089	0.022	0.00490338	0.067
SDS	1.93579e-07	0.264466	0.315	0.183	0.0049773	0.132
ATP1B3	2.08568e-07	-0.466264	0.683	0.765	0.00536269	-0.082
CBR1	2.16566e-07	0.323555	0.38	0.256	0.00556834	0.124
MAP3K8	2.17283e-07	-0.441318	0.459	0.561	0.00558678	-0.102
DDX17	2.17734e-07	-0.353929	0.405	0.509	0.00559838	-0.104
IRF4	2.18281e-07	-0.44022	0.029	0.09	0.00561245	-0.061
RPS11	2.20357e-07	-0.291655	0.98	0.976	0.00566581	0.004
ATP5G1	2.28168e-07	0.329612	0.477	0.352	0.00586665	0.125
POU2F2	2.2844e-07	-0.319006	0.109	0.202	0.00587365	-0.093
WBP2	2.45697e-07	0.257541	0.317	0.197	0.00631736	0.12
OSBPL11	2.51561e-07	-0.264037	0.105	0.197	0.00646813	-0.092
SLCO2B1	2.71431e-07	0.354888	0.429	0.295	0.00697904	0.134
HSPA5	2.78999e-07	0.252896	0.742	0.599	0.00717363	0.143
PLPP3	2.89422e-07	-0.295785	0.084	0.168	0.00744161	-0.084
PRDX1	2.90145e-07	0.289101	0.839	0.698	0.00746021	0.141
ATP5J	2.90246e-07	0.272131	0.712	0.594	0.0074628	0.118
S100A8	2.94554e-07	-1.60841	0.165	0.273	0.00757356	-0.108
DDX21	3.06828e-07	-0.419585	0.444	0.537	0.00788915	-0.093
ZNF267	3.07328e-07	0.30674	0.305	0.188	0.00790201	0.117
SPINK1	3.26277e-07	0.633167	0.195	0.093	0.00838924	0.102
PTGES3	3.52843e-07	0.253303	0.726	0.591	0.00907229	0.135
HES4	3.61152e-07	0.321512	0.277	0.161	0.00928594	0.116
PSMB3	3.6957e-07	0.337798	0.717	0.604	0.00950239	0.113
VDAC1	3.81261e-07	0.266068	0.6	0.465	0.00980297	0.135
PPP2R5C	3.97278e-07	-0.328714	0.267	0.375	0.0102148	-0.108
AKIRIN2	4.33714e-07	-0.402327	0.341	0.444	0.0111516	-0.103
MRPL51	4.88781e-07	0.264253	0.485	0.352	0.0125675	0.133
SLC7A7	4.904e-07	-0.451744	0.371	0.454	0.0126092	-0.083
MIR155HG	5.30724e-07	0.266968	0.237	0.126	0.013646	0.111
AIM1	5.34786e-07	-0.280789	0.085	0.166	0.0137504	-0.081
LPAR6	5.36378e-07	0.304404	0.286	0.174	0.0137914	0.112
PVRL2	5.49601e-07	0.263746	0.23	0.126	0.0141313	0.104
NINJ1	5.68461e-07	0.329538	0.708	0.589	0.0146163	0.119
IFITM1	5.72561e-07	-0.366024	0.078	0.159	0.0147217	-0.081
C9orf72	5.77585e-07	-0.293153	0.208	0.314	0.0148509	-0.106
PHB	5.87142e-07	0.313756	0.389	0.268	0.0150966	0.121
IFITM2	5.92721e-07	-0.609627	0.637	0.682	0.01524	-0.045
NDUFB7	5.99461e-07	0.262959	0.628	0.48	0.0154133	0.148
NACA2	6.64678e-07	-0.279119	0.071	0.147	0.0170902	-0.076
UBB	7.10085e-07	0.389104	0.966	0.919	0.0182577	0.047
SRSF5	7.26794e-07	-0.372365	0.568	0.637	0.0186873	-0.069
HSPA8	7.47893e-07	0.368147	0.881	0.772	0.0192298	0.109
DYNLL1	7.80243e-07	0.315409	0.851	0.734	0.0200616	0.117
MRPL13	8.22476e-07	0.267482	0.334	0.218	0.0211475	0.116
DEFB1	8.42998e-07	0.28209	0.107	0.036	0.0216752	0.071
MYDGF	8.68037e-07	0.294894	0.501	0.375	0.022319	0.126
SAMHD1	9.07337e-07	-0.318396	0.426	0.523	0.0233295	-0.097
DOCK5	9.62717e-07	-0.261231	0.124	0.216	0.0247534	-0.092
LPCAT2	9.66609e-07	-0.344511	0.16	0.254	0.0248535	-0.094
LCP1	1.02795e-06	-0.340931	0.613	0.684	0.0264306	-0.071
GSTO1	1.04312e-06	0.258908	0.758	0.648	0.0268206	0.11
LGALS3BP	1.04361e-06	0.287822	0.453	0.325	0.0268334	0.128
CD163	1.15883e-06	-0.748958	0.676	0.622	0.0297959	0.054
HAMP	1.17527e-06	-0.314107	0.046	0.111	0.0302185	-0.065
ISG20	1.21693e-06	-0.558817	0.385	0.468	0.0312896	-0.083
RPL10	1.32411e-06	-0.259412	0.997	1	0.0340456	-0.003
PHLDA2	1.47149e-06	0.326176	0.253	0.147	0.0378349	0.106
NPL	1.7647e-06	0.2558	0.43	0.307	0.0453739	0.123
CLIC2	1.78404e-06	-0.321398	0.256	0.351	0.0458711	-0.095

## Sheet: Table S3
Supplementary Table.3.GSEA results of MoMac and TAMs
Description	setSize	enrichmentScore	NES	pvalue	p.adjust	qvalue	rank	leading_edge	core_enrichment	change
GOBP_REGULATION_OF_LIPID_TRANSPORT	19	0.757094	2.49929	7.57e-07	0.00015264	0.000121451	74	tags=74%, list=13%, signal=66%	6696/336/348/341/54209/1066/344/302/118471/4282/5360/1601/183/1622	up
GOBP_LIPID_CATABOLIC_PROCESS	19	0.710473	2.34539	2.48e-05	0.00286074	0.0022762	43	tags=37%, list=7%, signal=35%	6696/336/348/341/5919/1066/344	up
GOBP_LIPID_METABOLIC_PROCESS	65	0.490199	2.18174	5.23e-05	0.0052795	0.00420074	99	tags=35%, list=17%, signal=33%	6696/336/348/341/2171/54209/350/5919/1646/2938/1066/344/2052/5950/3490/4282/5360/1601/1622/5641/1645/241/335	up
GOBP_NEGATIVE_REGULATION_OF_RESPONSE_TO_WOUNDING	11	0.781014	2.22646	8.26e-05	0.00662533	0.00527157	45	tags=55%, list=8%, signal=51%	6696/348/928/350/7448/302	up
GOBP_RESPONSE_TO_TOPOLOGICALLY_INCORRECT_PROTEIN	23	0.617486	2.19673	0.00021451	0.0109529	0.00871488	124	tags=65%, list=21%, signal=53%	3310/9531/3337/3304/3315/10808/3303/3336/3326/3329/11080/467/3320/30001/1191	up
GOBP_NEGATIVE_REGULATION_OF_RESPONSE_TO_EXTERNAL_STIMULUS	38	0.520624	2.04083	0.000623765	0.0178762	0.0142235	59	tags=29%, list=10%, signal=28%	6696/348/4321/928/54209/350/54/7448/302/2/4282	up
GOBP_REGULATION_OF_RESPONSE_TO_WOUNDING	17	0.63676	2.04392	0.00123308	0.0292676	0.0232873	45	tags=35%, list=8%, signal=34%	6696/348/928/350/7448/302	up
GOBP_LIPID_BIOSYNTHETIC_PROCESS	27	0.560931	2.04053	0.00132004	0.0297185	0.0236461	66	tags=33%, list=11%, signal=31%	336/348/341/2171/1066/344/3490/4282/1601	up
GOBP_REGULATION_OF_RESPONSE_TO_STRESS	109	0.368621	1.74398	0.00164208	0.0331291	0.0263598	99	tags=28%, list=17%, signal=28%	6696/4318/348/4321/26471/3956/928/197/2167/54209/350/3337/259/3304/54/7448/3315/302/2/3303/4282/2023/183/10049/3329/5034/2213/4000/241/335	up
GOBP_ANTIGEN_RECEPTOR_MEDIATED_SIGNALING_PATHWAY	15	0.644177	2.00423	0.00301583	0.0413607	0.0329095	20	tags=33%, list=3%, signal=33%	3500/3503/3514/3502/3507	up
GOBP_CYTOPLASMIC_TRANSLATION	33	-0.618162	-2.9593	4.83e-08	3.46e-05	2.75e-05	210	tags=97%, list=36%, signal=65%	23521/9349/6171/6134/6170/6161/4736/6205/6158/6218/6194/6147/6217/6191/6133/6235/6189/6206/6144/6233/6232/6228/6128/6202/6154/6229/6207/6210/6164/26986/6173/6139	down
GOBP_AMIDE_BIOSYNTHETIC_PROCESS	52	-0.384695	-2.0241	0.000394739	0.0132731	0.010561	210	tags=73%, list=36%, signal=51%	23521/9349/6171/6134/6170/6161/4736/6205/6158/6218/6194/6147/6217/6191/6133/6235/6189/6206/1915/6144/6233/7538/6232/6228/1654/6128/6202/6154/6229/6207/136319/6210/6164/26986/6173/1937/6139/3002	down
GOBP_PEPTIDE_BIOSYNTHETIC_PROCESS	52	-0.384695	-2.0241	0.000394739	0.0132731	0.010561	210	tags=73%, list=36%, signal=51%	23521/9349/6171/6134/6170/6161/4736/6205/6158/6218/6194/6147/6217/6191/6133/6235/6189/6206/1915/6144/6233/7538/6232/6228/1654/6128/6202/6154/6229/6207/136319/6210/6164/26986/6173/1937/6139/3002	down
GOBP_NCRNA_PROCESSING	15	-0.611283	-2.27229	0.000483511	0.0156077	0.0124186	200	tags=93%, list=35%, signal=63%	3181/1655/6218/6194/6217/10521/6232/1654/9188/6202/6154/6229/84128/3669	down
GOBP_RRNA_PROCESSING	12	-0.62206	-2.09795	0.0009008	0.0227622	0.0181112	185	tags=92%, list=32%, signal=64%	6218/6194/6217/10521/6232/9188/6202/6154/6229/84128/3669	down
GOBP_RIBOSOME_BIOGENESIS	17	-0.534931	-2.07264	0.00206547	0.0370529	0.0294819	204	tags=88%, list=35%, signal=59%	6134/6218/6194/6147/6217/10521/6232/1654/9188/6128/6202/6154/6229/84128/3669	down
GOBP_NCRNA_METABOLIC_PROCESS	18	-0.518011	-2.05707	0.00203291	0.0370529	0.0294819	200	tags=83%, list=35%, signal=56%	3181/1655/6218/6194/6217/10521/6232/1654/9188/6202/6154/6229/84128/2353/3669	down

## Sheet: Table S4
Supplementary Table.4.Signature genes of M1 and M2
M1 signature	M2 signature
NOS2	ARG1
IL12RB1	ARG2
FCGR1A	IL10
CD80	FCGR2A
CXCR10	CD163
IL23R	FCER2
CXCL9	CD200R1
CXCL10	PDCD1LG2
CXCL11	CD274
CD86	MARCO
IL1A	CSF1R
IL1B	MRC1
IL6	IL1RN
TNF	IL1R2
HLA-DRB1	IL4R
HLA-DQB1	CCL4
HLA-DPB1	CCL13
CCL5	CCL20
IRF5	CCL17
IRF1	CCL18
CD40	CCL22
IDO1	CCL24
KYNU	LYVE1
CCR7	VEGFA

## Sheet: Table S5
Supplementary Table.5.Top30 genes of 4 programs in TAMs
program_1	program_2	program_3	program_4
MKI67	APOA2	GBP1	CD63
RPSA	APOC2	WARS	C1QB
HMGB2	CRP	GBP5	C1QA
H2AFZ	APOC4.APOC2	GBP4	C1QC
HIST1H4C	RAB25	TNFSF10	FUCA1
TOP2A	ORM1	S100A9	CTSB
RPS18	CFHR1	IL1B	PLD3
RPS3	SPINK1	PLEK	CD68
CENPF	WFDC2	PTPRC	LIPA
NUSAP1	ALB	MYOF	FCGRT
KIAA0101	TFF1	IDO1	LGMN
CORO1A	RP11.469A15.2	LCP1	CREG1
GAPDH	RARRES2	CYBB	CTSC
TYMS	CFHR2	LAP3	FOLR2
TRAC	GC	TNFAIP2	CTSZ
PFN1	VTN	IRF1	PSAP
TUBB	GAST	APOBEC3A	GRN
RPL10A	SLPI	FCN1	SEPP1
RPS2	TFF2	TYMP	MS4A7
H2AFV	FGL1	STEAP4	SLC40A1
HMGN2	APOE	IER3	MS4A4A
RPLP0	SERPINA1	METRNL	CD163
RPL4	FXYD3	SLAMF7	CTSD
HMGB1	FGB	GBP2	ASAH1
LSP1	TDO2	PARP14	CD81
PTTG1	CFB	XAF1	GPNMB
BIRC5	AF127577.8	FAM26F	PLA2G7
TK1	CTD.2374C24.1	SOD2	A2M
RPL8	FGG	SAMD9L	ITM2B
CFL1	CRISP3	SAMHD1	PLTP

## Sheet: Table S6
Supplementary Table.6.GSEA result of TAMs programs by using top30 genes
Program 1												Program 2												Program 3												Program 4
	ONTOLOGY	ID	Description	GeneRatio	BgRatio	pvalue	p.adjust	qvalue	geneID	Count			ONTOLOGY	ID	Description	GeneRatio	BgRatio	pvalue	p.adjust	qvalue	geneID	Count			ONTOLOGY	ID	Description	GeneRatio	BgRatio	pvalue	p.adjust	qvalue	geneID	Count		ID	ONTOLOGY	Description	BgRatio	pvalue	p.adjust	qvalue	geneID	Count
GO:0002181	BP	GO:0002181	cytoplasmic translation	45164	161/18903	3.18847e-11	2.68788e-08	1.64794e-08	RPSA/RPS18/RPS3/RPL10A/RPS2/RPLP0/RPL4/RPL8	8		GO:0006959	BP	GO:0006959	humoral immune response	45133	320/18903	1.86188e-07	8.81936e-05	5.10772e-05	CFHR1/WFDC2/RARRES2/CFHR2/SLPI/FGB/CFB	7		GO:0071346	BP	GO:0071346	cellular response to interferon-gamma	45104	118/18903	1.38437e-08	1.6737e-05	9.71973e-06	GBP1/GBP5/GBP4/IRF1/GBP2/PARP14	6		GO:0098883	BP	synapse pruning	11/18903	4.76439e-07	0.000355424	0.000232703	C1QB/C1QA/C1QC	3
GO:0007059	BP	GO:0007059	chromosome segregation	45133	382/18903	6.15263e-07	0.000259333	0.000158997	MKI67/TOP2A/RPS3/CENPF/NUSAP1/PTTG1/BIRC5	7		GO:0034370	BP	GO:0034370	triglyceride-rich lipoprotein particle remodeling	45011	12/18903	5.04029e-07	8.81936e-05	5.10772e-05	APOA2/APOC2/APOE	3		GO:0034341	BP	GO:0034341	response to interferon-gamma	45104	140/18903	3.85945e-08	2.33304e-05	1.35487e-05	GBP1/GBP5/GBP4/IRF1/GBP2/PARP14	6		GO:0150146	BP	cell junction disassembly	23/18903	5.05325e-06	0.00188486	0.00123406	C1QB/C1QA/C1QC	3
GO:0032069	BP	GO:0032069	regulation of nuclease activity	45011	22/18903	3.49614e-06	0.000982415	0.000602317	HMGB2/RPS3/HMGB1	3		GO:0034372	BP	GO:0034372	very-low-density lipoprotein particle remodeling	45011	12/18903	5.04029e-07	8.81936e-05	5.10772e-05	APOA2/APOC2/APOE	3		GO:0051607	BP	GO:0051607	defense response to virus	45104	304/18903	3.66722e-06	0.000977307	0.000567554	GBP1/IL1B/PTPRC/IRF1/APOBEC3A/SAMHD1	6		GO:0002455	BP	humoral immune response mediated by circulating immunoglobulin	119/18903	2.71984e-05	0.00674064	0.00441323	C1QB/C1QA/C1QC/CD81	4
GO:0010639	BP	GO:0010639	negative regulation of organelle organization	45103	366/18903	8.3895e-06	0.00150581	0.000923207	TOP2A/CENPF/CORO1A/PFN1/PTTG1/BIRC5	6		GO:0030195	BP	GO:0030195	negative regulation of blood coagulation	45042	50/18903	6.2022e-07	8.81936e-05	5.10772e-05	VTN/APOE/FGB/FGG	4		GO:0140546	BP	GO:0140546	defense response to symbiont	45104	305/18903	3.73722e-06	0.000977307	0.000567554	GBP1/IL1B/PTPRC/IRF1/APOBEC3A/SAMHD1	6		GO:0006956	BP	complement activation	132/18903	4.08422e-05	0.00674064	0.00441323	C1QB/C1QA/C1QC/A2M	4
GO:2001251	BP	GO:2001251	negative regulation of chromosome organization	45042	97/18903	8.93123e-06	0.00150581	0.000923207	TOP2A/CENPF/PTTG1/BIRC5	4		GO:0033700	BP	GO:0033700	phospholipid efflux	45011	13/18903	6.54639e-07	8.81936e-05	5.10772e-05	APOA2/APOC2/APOE	3		GO:0001819	BP	GO:0001819	positive regulation of cytokine production	45134	486/18903	4.0418e-06	0.000977307	0.000567554	GBP5/IL1B/PTPRC/IDO1/CYBB/IRF1/FCN1	7		GO:0001774	BP	microglial cell activation	47/18903	4.51785e-05	0.00674064	0.00441323	C1QA/CTSC/GRN	3
GO:0140694	BP	GO:0140694	non-membrane-bounded organelle assembly	45103	386/18903	1.13591e-05	0.00159595	0.000978477	RPSA/RPS3/CENPF/TUBB/RPLP0/BIRC5	6		GO:1900047	BP	GO:1900047	negative regulation of hemostasis	45042	51/18903	6.72378e-07	8.81936e-05	5.10772e-05	VTN/APOE/FGB/FGG	4		GO:0002831	BP	GO:0002831	regulation of response to biotic stimulus	45104	361/18903	9.81231e-06	0.00197718	0.00114821	GBP5/IL1B/IRF1/FCN1/PARP14/SAMHD1	6		GO:0002269	BP	leukocyte activation involved in inflammatory response	50/18903	5.44477e-05	0.00676966	0.00443223	C1QA/CTSC/GRN	3
GO:0000819	BP	GO:0000819	sister chromatid segregation	45072	239/18903	1.64067e-05	0.00197584	0.00121138	TOP2A/CENPF/NUSAP1/PTTG1/BIRC5	5		GO:0050819	BP	GO:0050819	negative regulation of coagulation	45042	54/18903	8.48526e-07	9.53986e-05	5.52499e-05	VTN/APOE/FGB/FGG	4		GO:0009615	BP	GO:0009615	response to virus	45104	409/18903	1.99135e-05	0.00307283	0.00178449	GBP1/IL1B/PTPRC/IRF1/APOBEC3A/SAMHD1	6		GO:0061900	BP	glial cell activation	54/18903	6.86314e-05	0.00694545	0.00454732	C1QA/CTSC/GRN	3
GO:0007088	BP	GO:0007088	regulation of mitotic nuclear division	45042	118/18903	1.93972e-05	0.00204398	0.00125316	MKI67/CENPF/NUSAP1/BIRC5	4		GO:0034384	BP	GO:0034384	high-density lipoprotein particle clearance	45011	15/18903	1.03957e-06	0.000102268	5.92282e-05	APOA2/APOC2/APOE	3		GO:0045088	BP	GO:0045088	regulation of innate immune response	45073	240/18903	2.03331e-05	0.00307283	0.00178449	GBP5/IRF1/FCN1/PARP14/SAMHD1	5		GO:0050729	BP	positive regulation of inflammatory response	154/18903	7.4482e-05	0.00694545	0.00454732	CTSC/GRN/CD81/PLA2G7	4
GO:0051983	BP	GO:0051983	regulation of chromosome segregation	45042	132/18903	3.01457e-05	0.00256365	0.00157177	MKI67/CENPF/PTTG1/BIRC5	4		GO:0030193	BP	GO:0030193	regulation of blood coagulation	45042	70/18903	2.42369e-06	0.000194203	0.000112472	VTN/APOE/FGB/FGG	4		GO:0002683	BP	GO:0002683	negative regulation of immune system process	45104	449/18903	3.36499e-05	0.0045203	0.00262508	GBP1/PTPRC/IDO1/IRF1/PARP14/SAMHD1	6		GO:0006959	BP	humoral immune response	320/18903	9.61615e-05	0.00771621	0.00505196	C1QB/C1QA/C1QC/CD81/A2M	5
GO:0051304	BP	GO:0051304	chromosome separation	45042	135/18903	3.29228e-05	0.00256365	0.00157177	TOP2A/CENPF/PTTG1/BIRC5	4		GO:0043691	BP	GO:0043691	reverse cholesterol transport	45011	20/18903	2.59278e-06	0.000194203	0.000112472	APOA2/APOC2/APOE	3		GO:0031349	BP	GO:0031349	positive regulation of defense response	45073	307/18903	6.58363e-05	0.00795961	0.0046224	GBP5/S100A9/IL1B/IDO1/FCN1	5		GO:1901214	BP	regulation of neuron death	325/18903	0.000103434	0.00771621	0.00505196	C1QA/LGMN/CTSZ/GRN/GPNMB	5
GO:0000280	BP	GO:0000280	nuclear division	45103	481/18903	3.9281e-05	0.00256365	0.00157177	MKI67/TOP2A/CENPF/NUSAP1/PTTG1/BIRC5	6		GO:1900046	BP	GO:1900046	regulation of hemostasis	45042	72/18903	2.7144e-06	0.000194203	0.000112472	VTN/APOE/FGB/FGG	4		GO:0051289	BP	GO:0051289	protein homotetramerization	45012	59/18903	8.00936e-05	0.00880302	0.00511219	GBP5/SOD2/SAMHD1	3		GO:0150076	BP	neuroinflammatory response	73/18903	0.000168883	0.0105866	0.00693127	C1QA/CTSC/GRN	3
GO:0051783	BP	GO:0051783	regulation of nuclear division	45042	145/18903	4.35451e-05	0.00256365	0.00157177	MKI67/CENPF/NUSAP1/BIRC5	4		GO:0050818	BP	GO:0050818	regulation of coagulation	45042	75/18903	3.19794e-06	0.000209732	0.000121466	VTN/APOE/FGB/FGG	4		GO:0032623	BP	GO:0032623	interleukin-2 production	45012	63/18903	9.74657e-05	0.00906431	0.00526394	GBP1/IL1B/PTPRC	3		GO:0002449	BP	lymphocyte mediated immunity	367/18903	0.000182608	0.0105866	0.00693127	C1QB/C1QA/C1QC/CTSC/CD81	5
GO:0033046	BP	GO:0033046	negative regulation of sister chromatid segregation	45011	51/18903	4.60426e-05	0.00256365	0.00157177	CENPF/PTTG1/BIRC5	3		GO:0061045	BP	GO:0061045	negative regulation of wound healing	45042	78/18903	3.74255e-06	0.000226568	0.000131217	VTN/APOE/FGB/FGG	4		GO:0032663	BP	GO:0032663	regulation of interleukin-2 production	45012	63/18903	9.74657e-05	0.00906431	0.00526394	GBP1/IL1B/PTPRC	3		GO:0070997	BP	neuron death	368/18903	0.000184934	0.0105866	0.00693127	C1QA/LGMN/CTSZ/GRN/GPNMB	5
GO:0033048	BP	GO:0033048	negative regulation of mitotic sister chromatid segregation	45011	51/18903	4.60426e-05	0.00256365	0.00157177	CENPF/PTTG1/BIRC5	3		GO:0042730	BP	GO:0042730	fibrinolysis	45011	27/18903	6.61016e-06	0.000363266	0.000210385	VTN/FGB/FGG	3		GO:0022900	BP	GO:0022900	electron transport chain	45043	176/18903	0.00010781	0.00931018	0.00540672	IDO1/CYBB/STEAP4/SOD2	4		GO:0002460	BP	adaptive immune response based on somatic recombination of immune receptors built from immunoglobulin superfamily domains	375/18903	0.000201862	0.0105866	0.00693127	C1QB/C1QA/C1QC/CTSC/CD81	5
GO:2000816	BP	GO:2000816	negative regulation of mitotic sister chromatid separation	45011	51/18903	4.60426e-05	0.00256365	0.00157177	CENPF/PTTG1/BIRC5	3		GO:0043393	BP	GO:0043393	regulation of protein binding	45072	200/18903	6.92375e-06	0.000363266	0.000210385	CFHR1/CFHR2/VTN/SLPI/APOE	5		GO:0042129	BP	GO:0042129	regulation of T cell proliferation	45043	182/18903	0.000122701	0.00988974	0.00574329	IL1B/PTPRC/IDO1/IRF1	4		GO:0002437	BP	inflammatory response to antigenic stimulus	79/18903	0.000213453	0.0105866	0.00693127	CD68/CD81/A2M	3
GO:0051985	BP	GO:0051985	negative regulation of chromosome segregation	45011	53/18903	5.16988e-05	0.00256365	0.00157177	CENPF/PTTG1/BIRC5	3		GO:1903035	BP	GO:1903035	negative regulation of response to wounding	45042	94/18903	7.88263e-06	0.000387146	0.000224215	VTN/APOE/FGB/FGG	4		GO:0051260	BP	GO:0051260	protein homooligomerization	45043	190/18903	0.000144812	0.0105751	0.00614131	GBP5/STEAP4/SOD2/SAMHD1	4		GO:0097006	BP	regulation of plasma lipoprotein particle levels	84/18903	0.000255923	0.0105866	0.00693127	LIPA/PLA2G7/PLTP	3
GO:1905819	BP	GO:1905819	negative regulation of chromosome separation	45011	53/18903	5.16988e-05	0.00256365	0.00157177	CENPF/PTTG1/BIRC5	3		GO:0034368	BP	GO:0034368	protein-lipid complex remodeling	45011	30/18903	9.15004e-06	0.000387146	0.000224215	APOA2/APOC2/APOE	3		GO:0070486	BP	GO:0070486	leukocyte aggregation	44984	13/18903	0.000151768	0.0105751	0.00614131	S100A9/IL1B	2		GO:0002253	BP	activation of immune response	397/18903	0.000262875	0.0105866	0.00693127	C1QB/C1QA/C1QC/CD81/A2M	5
GO:0033047	BP	GO:0033047	regulation of mitotic sister chromatid segregation	45011	56/18903	6.10081e-05	0.00285721	0.00175175	CENPF/PTTG1/BIRC5	3		GO:0034369	BP	GO:0034369	plasma lipoprotein particle remodeling	45011	30/18903	9.15004e-06	0.000387146	0.000224215	APOA2/APOC2/APOE	3		GO:0050766	BP	GO:0050766	positive regulation of phagocytosis	45012	74/18903	0.000157446	0.0105751	0.00614131	IL1B/PTPRC/FCN1	3		GO:0016064	BP	immunoglobulin mediated immune response	215/18903	0.000268941	0.0105866	0.00693127	C1QB/C1QA/C1QC/CD81	4
GO:0098813	BP	GO:0098813	nuclear chromosome segregation	45072	321/18903	6.71577e-05	0.00297968	0.00182684	TOP2A/CENPF/NUSAP1/PTTG1/BIRC5	5		GO:0051346	BP	GO:0051346	negative regulation of hydrolase activity	45103	373/18903	9.34661e-06	0.000387146	0.000224215	APOA2/SPINK1/WFDC2/VTN/SLPI/SERPINA1	6		GO:2001233	BP	GO:2001233	regulation of apoptotic signaling pathway	45073	374/18903	0.000166453	0.0105917	0.00615094	TNFSF10/S100A9/IL1B/PTPRC/SOD2	5		GO:0019724	BP	B cell mediated immunity	218/18903	0.000283513	0.0105866	0.00693127	C1QB/C1QA/C1QC/CD81	4
GO:0140014	BP	GO:0140014	mitotic nuclear division	45072	325/18903	7.12093e-05	0.00300147	0.0018402	MKI67/CENPF/NUSAP1/PTTG1/BIRC5	5		GO:0034367	BP	GO:0034367	protein-containing complex remodeling	45011	32/18903	1.1158e-05	0.000434496	0.000251638	APOA2/APOC2/APOE	3		GO:0071361	BP	GO:0071361	cellular response to ethanol	44984	14/18903	0.000176907	0.010694	0.00621036	CYBB/SOD2	2		GO:0035627	BP	ceramide transport	17/18903	0.000283824	0.0105866	0.00693127	PSAP/PLTP	2
GO:0009157	BP	GO:0009157	deoxyribonucleoside monophosphate biosynthetic process	44983	10/18903	8.13103e-05	0.00311566	0.00191021	TYMS/TK1	2		GO:0050878	BP	GO:0050878	regulation of body fluid levels	45103	390/18903	1.20445e-05	0.000434496	0.000251638	SPINK1/VTN/APOE/SERPINA1/FGB/FGG	6		GO:0042098	BP	GO:0042098	T cell proliferation	45043	212/18903	0.000220426	0.0126902	0.00736962	IL1B/PTPRC/IDO1/IRF1	4		GO:1903978	BP	regulation of microglial cell activation	20/18903	0.00039543	0.0136785	0.0089556	CTSC/GRN	2
GO:0032070	BP	GO:0032070	regulation of deoxyribonuclease activity	44983	10/18903	8.13103e-05	0.00311566	0.00191021	RPS3/HMGB1	2		GO:0007596	BP	GO:0007596	blood coagulation	45072	225/18903	1.2259e-05	0.000434496	0.000251638	VTN/APOE/SERPINA1/FGB/FGG	5		GO:0007159	BP	GO:0007159	leukocyte cell-cell adhesion	45073	414/18903	0.000266748	0.0135905	0.00789246	S100A9/IL1B/PTPRC/IDO1/IRF1	5		GO:0090026	BP	positive regulation of monocyte chemotaxis	21/18903	0.000436654	0.0136785	0.0089556	LGMN/PLA2G7	2
GO:0050918	BP	GO:0050918	positive chemotaxis	45011	64/18903	9.10303e-05	0.00333646	0.00204558	HMGB2/CORO1A/HMGB1	3		GO:0022600	BP	GO:0022600	digestive system process	45042	106/18903	1.26981e-05	0.000434496	0.000251638	APOA2/SPINK1/TFF1/TFF2	4		GO:0050727	BP	GO:0050727	regulation of inflammatory response	45073	414/18903	0.000266748	0.0135905	0.00789246	S100A9/IL1B/PTPRC/IDO1/METRNL	5		GO:0002683	BP	negative regulation of immune system process	449/18903	0.000462648	0.0136785	0.0089556	C1QC/CD68/GRN/GPNMB/A2M	5
GO:0001906	BP	GO:0001906	cell killing	45042	189/18903	0.000121827	0.00427916	0.00262355	CORO1A/GAPDH/TUBB/HMGN2	4		GO:0050817	BP	GO:0050817	coagulation	45072	230/18903	1.36329e-05	0.000438249	0.000253811	VTN/APOE/SERPINA1/FGB/FGG	5		GO:0001960	BP	GO:0001960	negative regulation of cytokine-mediated signaling pathway	45012	89/18903	0.000271919	0.0135905	0.00789246	PTPRC/PARP14/SAMHD1	3		GO:0006958	BP	complement activation, classical pathway	106/18903	0.000506997	0.0136785	0.0089556	C1QB/C1QA/C1QC	3
GO:0000070	BP	GO:0000070	mitotic sister chromatid segregation	45042	204/18903	0.000163444	0.00551132	0.00337898	CENPF/NUSAP1/PTTG1/BIRC5	4		GO:0007599	BP	GO:0007599	hemostasis	45072	231/18903	1.39215e-05	0.000438249	0.000253811	VTN/APOE/SERPINA1/FGB/FGG	5		GO:0051262	BP	GO:0051262	protein tetramerization	45012	90/18903	0.000281028	0.0135905	0.00789246	GBP5/SOD2/SAMHD1	3		GO:0052547	BP	regulation of peptidase activity	459/18903	0.000511516	0.0136785	0.0089556	CTSB/LGMN/GRN/CTSD/A2M	5
GO:0000281	BP	GO:0000281	mitotic cytokinesis	45011	85/18903	0.000211706	0.00673555	0.00412956	NUSAP1/BIRC5/CFL1	3		GO:0002526	BP	GO:0002526	acute inflammatory response	45042	114/18903	1.69301e-05	0.000512461	0.000296791	APOA2/CRP/ORM1/SERPINA1	4		GO:0050665	BP	GO:0050665	hydrogen peroxide biosynthetic process	44984	18/18903	0.00029639	0.0137821	0.00800373	CYBB/SOD2	2		GO:0048143	BP	astrocyte activation	23/18903	0.000525101	0.0136785	0.0089556	C1QA/GRN	2
GO:0006266	BP	GO:0006266	DNA ligation	44983	16/18903	0.000215729	0.00673555	0.00412956	TOP2A/HMGB1	2		GO:0010951	BP	GO:0010951	negative regulation of endopeptidase activity	45072	252/18903	2.11705e-05	0.00061708	0.000357381	SPINK1/WFDC2/VTN/SLPI/SERPINA1	5		GO:0060761	BP	GO:0060761	negative regulation of response to cytokine stimulus	45012	94/18903	0.000319434	0.0142907	0.00829907	PTPRC/PARP14/SAMHD1	3		GO:0002443	BP	leukocyte mediated immunity	463/18903	0.000532119	0.0136785	0.0089556	C1QB/C1QA/C1QC/CTSC/CD81	5
GO:0052548	BP	GO:0052548	regulation of endopeptidase activity	45072	428/18903	0.000258149	0.00777212	0.00476508	RPS3/GAPDH/HMGB1/PTTG1/BIRC5	5		GO:0019730	BP	GO:0019730	antimicrobial humoral response	45042	125/18903	2.43376e-05	0.000684061	0.000396173	WFDC2/RARRES2/SLPI/FGB	4		GO:0002544	BP	GO:0002544	chronic inflammatory response	44984	19/18903	0.000330967	0.0142907	0.00829907	S100A9/IDO1	2		GO:0019882	BP	antigen processing and presentation	108/18903	0.000535465	0.0136785	0.0089556	CD68/LGMN/CTSD	3
GO:0033151	BP	GO:0033151	V(D)J recombination	44983	18/18903	0.00027459	0.00798204	0.00489378	HMGB2/HMGB1	2		GO:0010466	BP	GO:0010466	negative regulation of peptidase activity	45072	263/18903	2.5989e-05	0.000705288	0.000408466	SPINK1/WFDC2/VTN/SLPI/SERPINA1	5		GO:0050670	BP	GO:0050670	regulation of lymphocyte proliferation	45043	239/18903	0.000347926	0.0145049	0.00842347	IL1B/PTPRC/IDO1/IRF1	4		GO:0032103	BP	positive regulation of response to external stimulus	464/18903	0.000537366	0.0136785	0.0089556	LGMN/CTSC/GRN/CD81/PLA2G7	5
GO:0010965	BP	GO:0010965	regulation of mitotic sister chromatid separation	45011	98/18903	0.000322166	0.00902639	0.00553407	CENPF/PTTG1/BIRC5	3		GO:0044058	BP	GO:0044058	regulation of digestive system process	45011	44/18903	2.94692e-05	0.000773074	0.000447724	APOA2/SPINK1/TFF2	3		GO:0032944	BP	GO:0032944	regulation of mononuclear cell proliferation	45043	243/18903	0.000370517	0.0149318	0.0086714	IL1B/PTPRC/IDO1/IRF1	4		GO:0042116	BP	macrophage activation	109/18903	0.000550075	0.0136785	0.0089556	C1QA/CTSC/GRN	3
GO:0032392	BP	GO:0032392	DNA geometric change	45011	99/18903	0.000331931	0.00902639	0.00553407	HMGB2/TOP2A/HMGB1	3		GO:0071827	BP	GO:0071827	plasma lipoprotein particle organization	45011	45/18903	3.15453e-05	0.000800843	0.000463807	APOA2/APOC2/APOE	3		GO:0051259	BP	GO:0051259	protein complex oligomerization	45043	247/18903	0.000394143	0.0152852	0.00887662	GBP5/STEAP4/SOD2/SAMHD1	4		GO:0090025	BP	regulation of monocyte chemotaxis	29/18903	0.000838034	0.0196828	0.0128867	LGMN/PLA2G7	2
GO:0051306	BP	GO:0051306	mitotic sister chromatid separation	45011	101/18903	0.00035203	0.00907439	0.0055635	CENPF/PTTG1/BIRC5	3		GO:0061041	BP	GO:0061041	regulation of wound healing	45042	137/18903	3.48756e-05	0.000857721	0.000496748	VTN/APOE/FGB/FGG	4		GO:0032677	BP	GO:0032677	regulation of interleukin-8 production	45012	103/18903	0.000417855	0.0152852	0.00887662	IL1B/PTPRC/FCN1	3		GO:0019886	BP	antigen processing and presentation of exogenous peptide antigen via MHC class II	30/18903	0.000897072	0.0196828	0.0128867	LGMN/CTSD	2
GO:0052547	BP	GO:0052547	regulation of peptidase activity	45072	459/18903	0.000356318	0.00907439	0.0055635	RPS3/GAPDH/HMGB1/PTTG1/BIRC5	5		GO:0007586	BP	GO:0007586	digestion	45042	139/18903	3.69119e-05	0.000862216	0.00049935	APOA2/SPINK1/TFF1/TFF2	4		GO:0050764	BP	GO:0050764	regulation of phagocytosis	45012	103/18903	0.000417855	0.0152852	0.00887662	IL1B/PTPRC/FCN1	3		GO:0034368	BP	protein-lipid complex remodeling	30/18903	0.000897072	0.0196828	0.0128867	PLA2G7/PLTP	2
GO:0033044	BP	GO:0033044	regulation of chromosome organization	45042	252/18903	0.00036599	0.00907439	0.0055635	TOP2A/CENPF/PTTG1/BIRC5	4		GO:0006953	BP	GO:0006953	acute-phase response	45011	48/18903	3.8345e-05	0.000862216	0.00049935	CRP/ORM1/SERPINA1	3		GO:0032637	BP	GO:0032637	interleukin-8 production	45012	104/18903	0.000429857	0.0152852	0.00887662	IL1B/PTPRC/FCN1	3		GO:0034369	BP	plasma lipoprotein particle remodeling	30/18903	0.000897072	0.0196828	0.0128867	PLA2G7/PLTP	2
GO:0042102	BP	GO:0042102	positive regulation of T cell proliferation	45011	106/18903	0.00040567	0.00949944	0.00582409	RPS3/CORO1A/HMGB1	3		GO:0071825	BP	GO:0071825	protein-lipid complex subunit organization	45011	48/18903	3.8345e-05	0.000862216	0.00049935	APOA2/APOC2/APOE	3		GO:0032103	BP	GO:0032103	positive regulation of response to external stimulus	45073	464/18903	0.000450409	0.0155584	0.00903528	GBP5/S100A9/IL1B/IDO1/FCN1	5		GO:0034367	BP	protein-containing complex remodeling	32/18903	0.001021	0.0212789	0.0139317	PLA2G7/PLTP	2
GO:0071103	BP	GO:0071103	DNA conformation change	45011	106/18903	0.00040567	0.00949944	0.00582409	HMGB2/TOP2A/HMGB1	3		GO:0035296	BP	GO:0035296	regulation of tube diameter	45042	147/18903	4.59383e-05	0.000976924	0.000565784	CRP/APOE/FGB/FGG	4		GO:0071347	BP	GO:0071347	cellular response to interleukin-1	45012	111/18903	0.000520123	0.0168576	0.00978977	GBP1/IL1B/GBP2	3		GO:0031349	BP	positive regulation of defense response	307/18903	0.00102687	0.0212789	0.0139317	CTSC/GRN/CD81/PLA2G7	4
GO:0033045	BP	GO:0033045	regulation of sister chromatid segregation	45011	107/18903	0.000416992	0.00950066	0.00582484	CENPF/PTTG1/BIRC5	3		GO:0097746	BP	GO:0097746	blood vessel diameter maintenance	45042	147/18903	4.59383e-05	0.000976924	0.000565784	CRP/APOE/FGB/FGG	4		GO:0002922	BP	GO:0002922	positive regulation of humoral immune response	44984	24/18903	0.000531845	0.0168576	0.00978977	IL1B/PTPRC	2		GO:0002495	BP	antigen processing and presentation of peptide antigen via MHC class II	34/18903	0.00115268	0.022629	0.0148157	LGMN/CTSD	2
GO:1905818	BP	GO:1905818	regulation of chromosome separation	45011	111/18903	0.00046431	0.0103004	0.00631513	CENPF/PTTG1/BIRC5	3		GO:0035150	BP	GO:0035150	regulation of tube size	45042	148/18903	4.71704e-05	0.000976924	0.000565784	CRP/APOE/FGB/FGG	4		GO:0006213	BP	GO:0006213	pyrimidine nucleoside metabolic process	44984	24/18903	0.000531845	0.0168576	0.00978977	APOBEC3A/TYMP	2		GO:0055094	BP	response to lipoprotein particle	34/18903	0.00115268	0.022629	0.0148157	CD68/CD81	2
GO:0061640	BP	GO:0061640	cytoskeleton-dependent cytokinesis	45011	113/18903	0.000489208	0.0105744	0.00648317	NUSAP1/BIRC5/CFL1	3		GO:0034381	BP	GO:0034381	plasma lipoprotein particle clearance	45011	53/18903	5.16988e-05	0.00104326	0.000604199	APOA2/APOC2/APOE	3		GO:0070663	BP	GO:0070663	regulation of leukocyte proliferation	45043	269/18903	0.000543795	0.0168576	0.00978977	IL1B/PTPRC/IDO1/IRF1	4		GO:0002504	BP	antigen processing and presentation of peptide or polysaccharide antigen via MHC class II	36/18903	0.00129209	0.0240975	0.0157771	LGMN/CTSD	2
GO:0009162	BP	GO:0009162	deoxyribonucleoside monophosphate metabolic process	44983	25/18903	0.000535233	0.01128	0.00691578	TYMS/TK1	2		GO:1905918	BP	GO:1905918	regulation of CoA-transferase activity	44983	10/18903	8.13103e-05	0.00158942	0.000920508	APOA2/APOE	2		GO:0031348	BP	GO:0031348	negative regulation of defense response	45043	272/18903	0.000566943	0.0171359	0.00995134	PTPRC/METRNL/PARP14/SAMHD1	4		GO:0016486	BP	peptide hormone processing	36/18903	0.00129209	0.0240975	0.0157771	CTSZ/PLA2G7	2
GO:0051225	BP	GO:0051225	spindle assembly	45011	128/18903	0.000703597	0.0144666	0.00886948	RPS3/TUBB/BIRC5	3		GO:1903034	BP	GO:1903034	regulation of response to wounding	45042	172/18903	8.46277e-05	0.00158942	0.000920508	VTN/APOE/FGB/FGG	4		GO:0019221	BP	GO:0019221	cytokine-mediated signaling pathway	45073	496/18903	0.000610162	0.0175773	0.0102077	IL1B/PTPRC/IRF1/PARP14/SAMHD1	5		GO:0046466	BP	membrane lipid catabolic process	37/18903	0.00136468	0.0242392	0.0158699	FUCA1/ASAH1	2
GO:0042104	BP	GO:0042104	positive regulation of activated T cell proliferation	44983	29/18903	0.000721903	0.0144896	0.00888357	RPS3/HMGB1	2		GO:0019731	BP	GO:0019731	antibacterial humoral response	45011	63/18903	8.68424e-05	0.00158942	0.000920508	WFDC2/SLPI/FGB	3		GO:0050830	BP	GO:0050830	defense response to Gram-positive bacterium	45012	118/18903	0.000621728	0.0175773	0.0102077	GBP4/IL1B/GBP2	3		GO:0071402	BP	cellular response to lipoprotein particle stimulus	37/18903	0.00136468	0.0242392	0.0158699	CD68/CD81	2
GO:0044403	BP	GO:0044403	biological process involved in symbiotic interaction	45042	307/18903	0.000769153	0.015079	0.0092449	RPSA/GAPDH/HMGB1/CFL1	4		GO:0050994	BP	GO:0050994	regulation of lipid catabolic process	45011	63/18903	8.68424e-05	0.00158942	0.000920508	APOA2/APOC2/RARRES2	3		GO:0060333	BP	GO:0060333	interferon-gamma-mediated signaling pathway	44984	26/18903	0.000625165	0.0175773	0.0102077	IRF1/PARP14	2		GO:0016042	BP	lipid catabolic process	336/18903	0.00143303	0.0244005	0.0159755	FUCA1/LIPA/ASAH1/PLA2G7	4
GO:0071353	BP	GO:0071353	cellular response to interleukin-4	44983	33/18903	0.000935661	0.0179264	0.0109907	CORO1A/RPLP0	2		GO:1905953	BP	GO:1905953	negative regulation of lipid localization	45011	65/18903	9.5348e-05	0.00170543	0.000987695	APOA2/APOC2/CRP	3		GO:0042832	BP	GO:0042832	defense response to protozoan	44984	27/18903	0.000674584	0.0185357	0.0107643	GBP4/GBP2	2		GO:0140448	BP	signaling receptor ligand precursor processing	38/18903	0.00143917	0.0244005	0.0159755	CTSZ/PLA2G7	2
GO:0050671	BP	GO:0050671	positive regulation of lymphocyte proliferation	45011	146/18903	0.00103016	0.0192983	0.0118318	RPS3/CORO1A/HMGB1	3		GO:0045861	BP	GO:0045861	negative regulation of proteolysis	45072	352/18903	0.000103739	0.00181427	0.00105073	SPINK1/WFDC2/VTN/SLPI/SERPINA1	5		GO:0001562	BP	GO:0001562	response to protozoan	44984	28/18903	0.000725835	0.0190768	0.0110785	GBP4/GBP2	2		GO:0002478	BP	antigen processing and presentation of exogenous peptide antigen	40/18903	0.00159389	0.0264231	0.0172997	LGMN/CTSD	2
GO:0032946	BP	GO:0032946	positive regulation of mononuclear cell proliferation	45011	149/18903	0.00109245	0.0199735	0.0122457	RPS3/CORO1A/HMGB1	3		GO:1905952	BP	GO:1905952	regulation of lipid localization	45042	185/18903	0.000112176	0.00191919	0.00111149	APOA2/APOC2/CRP/APOE	4		GO:0032703	BP	GO:0032703	negative regulation of interleukin-2 production	44984	28/18903	0.000725835	0.0190768	0.0110785	GBP1/PTPRC	2		GO:0150077	BP	regulation of neuroinflammatory response	41/18903	0.00167409	0.0271494	0.0177753	CTSC/GRN	2
GO:0070670	BP	GO:0070670	response to interleukin-4	44983	36/18903	0.00111359	0.0199735	0.0122457	CORO1A/RPLP0	2		GO:0033344	BP	GO:0033344	cholesterol efflux	45011	71/18903	0.000124081	0.0020777	0.0012033	APOA2/APOC2/APOE	3		GO:0009264	BP	GO:0009264	deoxyribonucleotide catabolic process	44984	29/18903	0.000778915	0.0196189	0.0113933	TYMP/SAMHD1	2		GO:0014002	BP	astrocyte development	42/18903	0.00175619	0.0278749	0.0182502	C1QA/GRN	2
GO:0070665	BP	GO:0070665	positive regulation of leukocyte proliferation	45011	167/18903	0.00151645	0.0266326	0.0163284	RPS3/CORO1A/HMGB1	3		GO:0051098	BP	GO:0051098	regulation of binding	45072	372/18903	0.000134435	0.00220418	0.00127655	CFHR1/CFHR2/VTN/SLPI/APOE	5		GO:0046386	BP	GO:0046386	deoxyribose phosphate catabolic process	44984	29/18903	0.000778915	0.0196189	0.0113933	TYMP/SAMHD1	2		GO:0007568	BP	aging	169/18903	0.00195131	0.0300456	0.0196715	C1QA/CD68/CTSC	3
GO:0009124	BP	GO:0009124	nucleoside monophosphate biosynthetic process	44983	43/18903	0.00158673	0.0272982	0.0167365	TYMS/TK1	2		GO:0042742	BP	GO:0042742	defense response to bacterium	45072	382/18903	0.000152186	0.00244429	0.0014156	CRP/WFDC2/RARRES2/SLPI/FGB	5		GO:0046651	BP	GO:0046651	lymphocyte proliferation	45043	305/18903	0.000870046	0.0214671	0.0124666	IL1B/PTPRC/IDO1/IRF1	4		GO:0006775	BP	fat-soluble vitamin metabolic process	45/18903	0.00201378	0.0300456	0.0196715	LGMN/PLTP	2
GO:0007094	BP	GO:0007094	mitotic spindle assembly checkpoint signaling	44983	46/18903	0.00181408	0.0283197	0.0173628	CENPF/BIRC5	2		GO:0032371	BP	GO:0032371	regulation of sterol transport	45011	81/18903	0.000183545	0.00280533	0.0016247	APOA2/APOC2/APOE	3		GO:0007162	BP	GO:0007162	negative regulation of cell adhesion	45043	308/18903	0.000902319	0.0216495	0.0125726	GBP1/PTPRC/IDO1/IRF1	4		GO:0071827	BP	plasma lipoprotein particle organization	45/18903	0.00201378	0.0300456	0.0196715	PLA2G7/PLTP	2
GO:0031640	BP	GO:0031640	killing of cells of another organism	44983	46/18903	0.00181408	0.0283197	0.0173628	GAPDH/HMGN2	2		GO:0032374	BP	GO:0032374	regulation of cholesterol transport	45011	81/18903	0.000183545	0.00280533	0.0016247	APOA2/APOC2/APOE	3		GO:2001235	BP	GO:2001235	positive regulation of apoptotic signaling pathway	45012	135/18903	0.000919072	0.0216495	0.0125726	TNFSF10/S100A9/PTPRC	3		GO:0045862	BP	positive regulation of proteolysis	372/18903	0.00207941	0.0304165	0.0199143	LGMN/CTSC/GRN/CTSD	4
GO:0046006	BP	GO:0046006	regulation of activated T cell proliferation	44983	46/18903	0.00181408	0.0283197	0.0173628	RPS3/HMGB1	2		GO:0034116	BP	GO:0034116	positive regulation of heterotypic cell-cell adhesion	44983	15/18903	0.000188923	0.00280533	0.0016247	FGB/FGG	2		GO:0032943	BP	GO:0032943	mononuclear cell proliferation	45043	312/18903	0.000946656	0.0216495	0.0125726	IL1B/PTPRC/IDO1/IRF1	4		GO:0006953	BP	acute-phase response	48/18903	0.0022882	0.0322075	0.0210869	CD163/A2M	2
GO:0071173	BP	GO:0071173	spindle assembly checkpoint signaling	44983	46/18903	0.00181408	0.0283197	0.0173628	CENPF/BIRC5	2		GO:0034380	BP	GO:0034380	high-density lipoprotein particle assembly	44983	15/18903	0.000188923	0.00280533	0.0016247	APOA2/APOE	2		GO:0035456	BP	GO:0035456	response to interferon-beta	44984	32/18903	0.00094907	0.0216495	0.0125726	IRF1/XAF1	2		GO:0071825	BP	protein-lipid complex subunit organization	48/18903	0.0022882	0.0322075	0.0210869	PLA2G7/PLTP	2
GO:0071174	BP	GO:0071174	mitotic spindle checkpoint signaling	44983	46/18903	0.00181408	0.0283197	0.0173628	CENPF/BIRC5	2		GO:0042310	BP	GO:0042310	vasoconstriction	45011	83/18903	0.0001973	0.00287546	0.00166532	CRP/FGB/FGG	3		GO:0006959	BP	GO:0006959	humoral immune response	45043	320/18903	0.00103992	0.0229092	0.0133041	S100A9/IL1B/PTPRC/FCN1	4		GO:0019884	BP	antigen processing and presentation of exogenous antigen	49/18903	0.00238339	0.0329261	0.0215574	LGMN/CTSD	2
GO:0031577	BP	GO:0031577	spindle checkpoint signaling	44983	47/18903	0.0018931	0.0290161	0.0177897	CENPF/BIRC5	2		GO:0097006	BP	GO:0097006	regulation of plasma lipoprotein particle levels	45011	84/18903	0.000204421	0.00292507	0.00169405	APOA2/APOC2/APOE	3		GO:0070555	BP	GO:0070555	response to interleukin-1	45012	141/18903	0.00104219	0.0229092	0.0133041	GBP1/IL1B/GBP2	3		GO:0010952	BP	positive regulation of peptidase activity	194/18903	0.00288634	0.0391493	0.0256318	LGMN/GRN/CTSD	3
GO:0042129	BP	GO:0042129	regulation of T cell proliferation	45011	182/18903	0.00193916	0.0291906	0.0178967	RPS3/CORO1A/HMGB1	3		GO:0034374	BP	GO:0034374	low-density lipoprotein particle remodeling	44983	16/18903	0.000215729	0.00297858	0.00172504	APOA2/APOE	2		GO:0032743	BP	GO:0032743	positive regulation of interleukin-2 production	44984	34/18903	0.00107156	0.0230226	0.01337	IL1B/PTPRC	2		GO:0050727	BP	regulation of inflammatory response	414/18903	0.00306164	0.0407854	0.026703	CTSC/GRN/CD81/PLA2G7	4
GO:0045841	BP	GO:0045841	negative regulation of mitotic metaphase/anaphase transition	44983	48/18903	0.00197374	0.0291906	0.0178967	CENPF/BIRC5	2		GO:0034375	BP	GO:0034375	high-density lipoprotein particle remodeling	44983	16/18903	0.000215729	0.00297858	0.00172504	APOA2/APOE	2		GO:0055076	BP	GO:0055076	transition metal ion homeostasis	45012	143/18903	0.00108543	0.0230226	0.01337	S100A9/STEAP4/SOD2	3		GO:0006643	BP	membrane lipid metabolic process	209/18903	0.00355988	0.0458693	0.0300315	FUCA1/PSAP/ASAH1	3
GO:0030261	BP	GO:0030261	chromosome condensation	44983	49/18903	0.002056	0.0293764	0.0180106	TOP2A/NUSAP1	2		GO:0072378	BP	GO:0072378	blood coagulation, fibrin clot formation	44983	17/18903	0.000244286	0.00331471	0.00191971	FGB/FGG	2		GO:0010922	BP	GO:0010922	positive regulation of phosphatase activity	44984	36/18903	0.00120124	0.0250396	0.0145413	PLEK/PTPRC	2		GO:0050808	BP	synapse organization	432/18903	0.00356624	0.0458693	0.0300315	C1QB/C1QA/C1QC/LGMN	4
GO:0050798	BP	GO:0050798	activated T cell proliferation	44983	49/18903	0.002056	0.0293764	0.0180106	RPS3/HMGB1	2		GO:0052548	BP	GO:0052548	regulation of endopeptidase activity	45072	428/18903	0.000258149	0.00344344	0.00199426	SPINK1/WFDC2/VTN/SLPI/SERPINA1	5		GO:0032496	BP	GO:0032496	response to lipopolysaccharide	45043	339/18903	0.00128711	0.0263749	0.0153167	S100A9/IL1B/IDO1/SOD2	4		GO:0043030	BP	regulation of macrophage activation	62/18903	0.00378722	0.0478859	0.0313519	CTSC/GRN	2
GO:0000910	BP	GO:0000910	cytokinesis	45011	187/18903	0.0020948	0.0294319	0.0180447	NUSAP1/BIRC5/CFL1	3		GO:0090277	BP	GO:0090277	positive regulation of peptide hormone secretion	45011	92/18903	0.000267459	0.00350817	0.00203175	SPINK1/FGB/FGG	3		GO:0072529	BP	GO:0072529	pyrimidine-containing compound catabolic process	44984	38/18903	0.00133807	0.0266302	0.015465	APOBEC3A/TYMP	2		GO:1901215	BP	negative regulation of neuron death	218/18903	0.00400652	0.0492874	0.0322694	LGMN/GRN/GPNMB	3
GO:1902100	BP	GO:1902100	negative regulation of metaphase/anaphase transition of cell cycle	44983	50/18903	0.00213986	0.0295721	0.0181306	CENPF/BIRC5	2		GO:0002793	BP	GO:0002793	positive regulation of peptide secretion	45011	94/18903	0.000284966	0.00367653	0.00212925	SPINK1/FGB/FGG	3		GO:0050729	BP	GO:0050729	positive regulation of inflammatory response	45012	154/18903	0.00134362	0.0266302	0.015465	S100A9/IL1B/IDO1	3		GO:0048002	BP	antigen processing and presentation of peptide antigen	64/18903	0.0040302	0.0492874	0.0322694	LGMN/CTSD	2
GO:0043254	BP	GO:0043254	regulation of protein-containing complex assembly	45042	410/18903	0.00223368	0.0303709	0.0186203	RPS3/CORO1A/PFN1/HMGB1	4		GO:0042060	BP	GO:0042060	wound healing	45072	442/18903	0.00029951	0.00377065	0.00218377	VTN/APOE/SERPINA1/FGB/FGG	5		GO:2001236	BP	GO:2001236	regulation of extrinsic apoptotic signaling pathway	45012	155/18903	0.00136884	0.0266924	0.0155012	TNFSF10/IL1B/PTPRC	3		GO:0005775	CC	vacuolar lumen	176/19869	5.79006e-16	4.57415e-14	1.88939e-14	FUCA1/CTSB/PLD3/LIPA/LGMN/CREG1/CTSC/PSAP/GRN/CTSD/ASAH1	11
GO:0007051	BP	GO:0007051	spindle organization	45011	195/18903	0.00235966	0.0315745	0.0193583	RPS3/TUBB/BIRC5	3		GO:0032091	BP	GO:0032091	negative regulation of protein binding	45011	96/18903	0.000303197	0.00377065	0.00218377	CFHR1/CFHR2/SLPI	3		GO:0070661	BP	GO:0070661	leukocyte proliferation	45043	348/18903	0.00141751	0.0272027	0.0157975	IL1B/PTPRC/IDO1/IRF1	4		GO:0043202	CC	lysosomal lumen	98/19869	1.03158e-12	4.07474e-11	1.6831e-11	FUCA1/CTSB/PLD3/LIPA/LGMN/PSAP/CTSD/ASAH1	8
GO:0016032	BP	GO:0016032	viral process	45042	421/18903	0.00245881	0.0318204	0.019509	RPSA/TOP2A/HMGB1/CFL1	4		GO:0010544	BP	GO:0010544	negative regulation of platelet activation	44983	19/18903	0.000306635	0.00377065	0.00218377	APOE/FGG	2		GO:0030866	BP	GO:0030866	cortical actin cytoskeleton organization	44984	40/18903	0.00148202	0.0279963	0.0162583	PLEK/LCP1	2		GO:0005766	CC	primary lysosome	155/19869	2.07373e-09	4.09561e-08	1.69172e-08	FUCA1/CD68/CREG1/CTSC/PSAP/GRN/CD63	7
GO:0071897	BP	GO:0071897	DNA biosynthetic process	45011	198/18903	0.0024641	0.0318204	0.019509	CENPF/TYMS/TK1	3		GO:0072376	BP	GO:0072376	protein activation cascade	44983	20/18903	0.000340418	0.00407672	0.00236103	FGB/FGG	2		GO:0150077	BP	GO:0150077	regulation of neuroinflammatory response	44984	41/18903	0.00155665	0.0286138	0.0166169	IL1B/PTPRC	2		GO:0042582	CC	azurophil granule	155/19869	2.07373e-09	4.09561e-08	1.69172e-08	FUCA1/CD68/CREG1/CTSC/PSAP/GRN/CD63	7
GO:0051293	BP	GO:0051293	establishment of spindle localization	44983	54/18903	0.00249128	0.0318204	0.019509	NUSAP1/CFL1	2		GO:0042632	BP	GO:0042632	cholesterol homeostasis	45011	100/18903	0.000341885	0.00407672	0.00236103	APOA2/APOC2/APOE	3		GO:0002237	BP	GO:0002237	response to molecule of bacterial origin	45043	360/18903	0.00160543	0.0286138	0.0166169	S100A9/IL1B/IDO1/SOD2	4		GO:0062023	CC	collagen-containing extracellular matrix	433/19869	6.94435e-09	1.09721e-07	4.5321e-08	C1QB/C1QA/C1QC/CTSB/CTSC/CTSZ/PSAP/CTSD/A2M	9
GO:0008154	BP	GO:0008154	actin polymerization or depolymerization	45011	200/18903	0.0025353	0.0318775	0.019544	CORO1A/PFN1/CFL1	3		GO:0055092	BP	GO:0055092	sterol homeostasis	45011	101/18903	0.00035203	0.00412386	0.00238832	APOA2/APOC2/APOE	3		GO:0014002	BP	GO:0014002	astrocyte development	44984	42/18903	0.00163304	0.0286138	0.0166169	S100A9/IL1B	2		GO:0034774	CC	secretory granule lumen	322/19869	3.16072e-07	3.46322e-06	1.43051e-06	FUCA1/CREG1/CTSC/CTSZ/GRN/CTSD/A2M	7
GO:0032271	BP	GO:0032271	regulation of protein polymerization	45011	201/18903	0.00257137	0.0318775	0.019544	RPS3/CORO1A/PFN1	3		GO:0052547	BP	GO:0052547	regulation of peptidase activity	45072	459/18903	0.000356318	0.00412386	0.00238832	SPINK1/WFDC2/VTN/SLPI/SERPINA1	5		GO:0032735	BP	GO:0032735	positive regulation of interleukin-12 production	44984	42/18903	0.00163304	0.0286138	0.0166169	IDO1/IRF1	2		GO:0060205	CC	cytoplasmic vesicle lumen	325/19869	3.36487e-07	3.46322e-06	1.43051e-06	FUCA1/CREG1/CTSC/CTSZ/GRN/CTSD/A2M	7
GO:0045839	BP	GO:0045839	negative regulation of mitotic nuclear division	44983	56/18903	0.00267652	0.0327001	0.0200484	CENPF/BIRC5	2		GO:0006641	BP	GO:0006641	triglyceride metabolic process	45011	104/18903	0.000383625	0.00431304	0.00249789	APOA2/APOC2/APOE	3		GO:0045429	BP	GO:0045429	positive regulation of nitric oxide biosynthetic process	44984	42/18903	0.00163304	0.0286138	0.0166169	IL1B/SOD2	2		GO:0031983	CC	vesicle lumen	327/19869	3.50706e-07	3.46322e-06	1.43051e-06	FUCA1/CREG1/CTSC/CTSZ/GRN/CTSD/A2M	7
GO:0043281	BP	GO:0043281	regulation of cysteine-type endopeptidase activity involved in apoptotic process	45011	205/18903	0.00271886	0.0327428	0.0200746	RPS3/HMGB1/BIRC5	3		GO:0015914	BP	GO:0015914	phospholipid transport	45011	104/18903	0.000383625	0.00431304	0.00249789	APOA2/APOC2/APOE	3		GO:0007009	BP	GO:0007009	plasma membrane organization	45012	166/18903	0.00166614	0.0287339	0.0166867	S100A9/PTPRC/MYOF	3		GO:0005770	CC	late endosome	288/19869	3.15913e-06	2.77302e-05	1.14542e-05	PLD3/CD68/LGMN/PSAP/GRN/CD63	6
GO:0043388	BP	GO:0043388	positive regulation of DNA binding	44983	57/18903	0.00277151	0.0329067	0.0201751	HMGB2/HMGB1	2		GO:0030277	BP	GO:0030277	maintenance of gastrointestinal epithelium	44983	22/18903	0.000413177	0.00457986	0.00265242	TFF1/TFF2	2		GO:0001959	BP	GO:0001959	regulation of cytokine-mediated signaling pathway	45012	167/18903	0.001695	0.0287339	0.0166867	PTPRC/PARP14/SAMHD1	3		GO:0035578	CC	azurophil granule lumen	91/19869	8.95791e-06	7.07675e-05	2.92311e-05	FUCA1/CREG1/CTSC/GRN	4
GO:0051656	BP	GO:0051656	establishment of organelle localization	45042	437/18903	0.00281365	0.0329432	0.0201974	CENPF/NUSAP1/BIRC5/CFL1	4		GO:0051051	BP	GO:0051051	negative regulation of transport	45072	479/18903	0.00043325	0.00473566	0.00274265	APOA2/APOC2/SPINK1/TFF2/APOE	5		GO:0042554	BP	GO:0042554	superoxide anion generation	44984	43/18903	0.0017112	0.0287339	0.0166867	CYBB/SOD2	2		GO:0031904	CC	endosome lumen	35/19869	1.77306e-05	0.000115358	4.76497e-05	CTSB/LGMN/CD63	3
GO:0051653	BP	GO:0051653	spindle localization	44983	59/18903	0.0029662	0.0340546	0.0208788	NUSAP1/CFL1	2		GO:0045833	BP	GO:0045833	negative regulation of lipid metabolic process	45011	110/18903	0.000452173	0.0048748	0.00282323	APOA2/APOC2/APOE	3		GO:0009394	BP	GO:0009394	2'-deoxyribonucleotide metabolic process	44984	44/18903	0.00179111	0.0288727	0.0167673	TYMP/SAMHD1	2		GO:0042470	CC	melanosome	110/19869	1.8983e-05	0.000115358	4.76497e-05	CTSB/CTSD/GPNMB/CD63	4
GO:0042098	BP	GO:0042098	T cell proliferation	45011	212/18903	0.00298937	0.0340546	0.0208788	RPS3/CORO1A/HMGB1	3		GO:0003018	BP	GO:0003018	vascular process in circulatory system	45042	270/18903	0.000475037	0.00505208	0.0029259	CRP/APOE/FGB/FGG	4		GO:0046640	BP	GO:0046640	regulation of alpha-beta T cell proliferation	44984	44/18903	0.00179111	0.0288727	0.0167673	PTPRC/IRF1	2		GO:0048770	CC	pigment granule	110/19869	1.8983e-05	0.000115358	4.76497e-05	CTSB/CTSD/GPNMB/CD63	4
GO:0042255	BP	GO:0042255	ribosome assembly	44983	61/18903	0.00316715	0.0355987	0.0218255	RPSA/RPLP0	2		GO:0051702	BP	GO:0051702	biological process involved in interaction with symbiont	45011	116/18903	0.000528139	0.00554194	0.0032096	CFHR1/CFHR2/APOE	3		GO:1904407	BP	GO:1904407	positive regulation of nitric oxide metabolic process	44984	44/18903	0.00179111	0.0288727	0.0167673	IL1B/SOD2	2		GO:0005765	CC	lysosomal membrane	418/19869	2.63562e-05	0.000138809	5.73362e-05	PLD3/CD68/PSAP/GRN/CTSD/CD63	6
GO:0032481	BP	GO:0032481	positive regulation of type I interferon production	44983	63/18903	0.00337432	0.0369423	0.0226493	HMGB2/GAPDH	2		GO:0034114	BP	GO:0034114	regulation of heterotypic cell-cell adhesion	44983	25/18903	0.000535233	0.00554248	0.00320992	FGB/FGG	2		GO:0009262	BP	GO:0009262	deoxyribonucleotide metabolic process	44984	45/18903	0.00187277	0.0290858	0.0168911	TYMP/SAMHD1	2		GO:0098852	CC	lytic vacuole membrane	418/19869	2.63562e-05	0.000138809	5.73362e-05	PLD3/CD68/PSAP/GRN/CTSD/CD63	6
GO:0051784	BP	GO:0051784	negative regulation of nuclear division	44983	63/18903	0.00337432	0.0369423	0.0226493	CENPF/BIRC5	2		GO:0034377	BP	GO:0034377	plasma lipoprotein particle assembly	44983	26/18903	0.000579346	0.00592137	0.00342935	APOA2/APOE	2		GO:0019692	BP	GO:0019692	deoxyribose phosphate metabolic process	44984	45/18903	0.00187277	0.0290858	0.0168911	TYMP/SAMHD1	2		GO:1904813	CC	ficolin-1-rich granule lumen	124/19869	3.04149e-05	0.000150174	6.20305e-05	CTSB/CTSZ/CTSD/ASAH1	4
GO:0048524	BP	GO:0048524	positive regulation of viral process	44983	64/18903	0.00348024	0.0376133	0.0230607	TOP2A/HMGB1	2		GO:0030301	BP	GO:0030301	cholesterol transport	45011	121/18903	0.000597341	0.00602702	0.00349054	APOA2/APOC2/APOE	3		GO:0050863	BP	GO:0050863	regulation of T cell activation	45043	376/18903	0.00188223	0.0290858	0.0168911	IL1B/PTPRC/IDO1/IRF1	4		GO:0005774	CC	vacuolar membrane	461/19869	4.55799e-05	0.000211812	8.74908e-05	PLD3/CD68/PSAP/GRN/CTSD/CD63	6
GO:0006303	BP	GO:0006303	double-strand break repair via nonhomologous end joining	44983	67/18903	0.00380722	0.0406264	0.024908	HMGB2/HMGB1	2		GO:0031639	BP	GO:0031639	plasminogen activation	44983	27/18903	0.000625165	0.00616386	0.00356979	FGB/FGG	2		GO:1903037	BP	GO:1903037	regulation of leukocyte cell-cell adhesion	45043	377/18903	0.00190056	0.0290858	0.0168911	IL1B/PTPRC/IDO1/IRF1	4		GO:0035577	CC	azurophil granule membrane	58/19869	8.17251e-05	0.000358682	0.000148157	CD68/PSAP/CD63	3
GO:2000116	BP	GO:2000116	regulation of cysteine-type endopeptidase activity	45011	235/18903	0.00399303	0.0420766	0.0257971	RPS3/HMGB1/BIRC5	3		GO:0046887	BP	GO:0046887	positive regulation of hormone secretion	45011	123/18903	0.000626568	0.00616386	0.00356979	SPINK1/FGB/FGG	3		GO:0002920	BP	GO:0002920	regulation of humoral immune response	44984	46/18903	0.00195617	0.0293896	0.0170675	IL1B/PTPRC	2		GO:0101002	CC	ficolin-1-rich granule	185/19869	0.000144028	0.000598852	0.000247361	CTSB/CTSZ/CTSD/ASAH1	4
GO:0001819	BP	GO:0001819	positive regulation of cytokine production	45042	486/18903	0.00411763	0.0422951	0.0259311	HMGB2/RPS3/GAPDH/HMGB1	4		GO:0010811	BP	GO:0010811	positive regulation of cell-substrate adhesion	45011	125/18903	0.000656695	0.00638048	0.00369524	VTN/FGB/FGG	3		GO:1901136	BP	GO:1901136	carbohydrate derivative catabolic process	45012	176/18903	0.00196903	0.0293896	0.0170675	APOBEC3A/TYMP/SAMHD1	3		GO:0005581	CC	collagen trimer	86/19869	0.000263719	0.00104169	0.000430278	C1QB/C1QA/C1QC	3
GO:0050670	BP	GO:0050670	regulation of lymphocyte proliferation	45011	239/18903	0.00418609	0.0422951	0.0259311	RPS3/CORO1A/HMGB1	3		GO:0050996	BP	GO:0050996	positive regulation of lipid catabolic process	44983	28/18903	0.000672685	0.00645614	0.00373906	APOA2/APOC2	2		GO:0042742	BP	GO:0042742	defense response to bacterium	45043	382/18903	0.00199409	0.0294007	0.0170739	GBP4/S100A9/IL1B/GBP2	4		GO:0034364	CC	high-density lipoprotein particle	27/19869	0.000705831	0.00265527	0.00109678	PLA2G7/PLTP	2
GO:0002562	BP	GO:0002562	somatic diversification of immune receptors via germline recombination within a single locus	44983	71/18903	0.00426463	0.0422951	0.0259311	HMGB2/HMGB1	2		GO:0007263	BP	GO:0007263	nitric oxide mediated signal transduction	44983	29/18903	0.000721903	0.00668398	0.00387101	SPINK1/APOE	2		GO:0046633	BP	GO:0046633	alpha-beta T cell proliferation	44984	47/18903	0.00204132	0.0297344	0.0172677	PTPRC/IRF1	2		GO:0036019	CC	endolysosome	29/19869	0.000814955	0.00292643	0.00120878	CTSB/LGMN	2
GO:0016444	BP	GO:0016444	somatic cell DNA recombination	44983	71/18903	0.00426463	0.0422951	0.0259311	HMGB2/HMGB1	2		GO:0051873	BP	GO:0051873	killing by host of symbiont cells	44983	29/18903	0.000721903	0.00668398	0.00387101	CFHR1/CFHR2	2		GO:0060759	BP	GO:0060759	regulation of response to cytokine stimulus	45012	179/18903	0.00206615	0.0297378	0.0172697	PTPRC/PARP14/SAMHD1	3		GO:0072562	CC	blood microparticle	145/19869	0.00121038	0.00397087	0.0016402	C1QB/C1QC/A2M	3
GO:0051310	BP	GO:0051310	metaphase plate congression	44983	71/18903	0.00426463	0.0422951	0.0259311	CENPF/BIRC5	2		GO:0065005	BP	GO:0065005	protein-lipid complex assembly	44983	29/18903	0.000721903	0.00668398	0.00387101	APOA2/APOE	2		GO:0043409	BP	GO:0043409	negative regulation of MAPK cascade	45012	181/18903	0.00213253	0.0303322	0.0176149	GBP1/IL1B/PTPRC	3		GO:0034358	CC	plasma lipoprotein particle	36/19869	0.0012566	0.00397087	0.0016402	PLA2G7/PLTP	2
GO:0065004	BP	GO:0065004	protein-DNA complex assembly	45011	242/18903	0.00433456	0.0424868	0.0260486	HMGB2/CENPF/HMGB1	3		GO:0006639	BP	GO:0006639	acylglycerol metabolic process	45011	132/18903	0.000769389	0.00680131	0.00393896	APOA2/APOC2/APOE	3		GO:0002253	BP	GO:0002253	activation of immune response	45043	397/18903	0.00229386	0.0320614	0.0186191	GBP1/IL1B/PTPRC/FCN1	4		GO:1990777	CC	lipoprotein particle	36/19869	0.0012566	0.00397087	0.0016402	PLA2G7/PLTP	2
GO:0032944	BP	GO:0032944	regulation of mononuclear cell proliferation	45011	243/18903	0.00438476	0.0424868	0.0260486	RPS3/CORO1A/HMGB1	3		GO:0006956	BP	GO:0006956	complement activation	45011	132/18903	0.000769389	0.00680131	0.00393896	CFHR1/CFHR2/CFB	3		GO:2001238	BP	GO:2001238	positive regulation of extrinsic apoptotic signaling pathway	44984	50/18903	0.00230715	0.0320614	0.0186191	TNFSF10/PTPRC	2		GO:0031902	CC	late endosome membrane	155/19869	0.00146606	0.00431283	0.00178145	PLD3/CD68/CD63	3
GO:0071677	BP	GO:0071677	positive regulation of mononuclear cell migration	44983	73/18903	0.00450244	0.0431314	0.0264438	CORO1A/HMGB1	2		GO:0032372	BP	GO:0032372	negative regulation of sterol transport	44983	30/18903	0.000772814	0.00680131	0.00393896	APOA2/APOC2	2		GO:0050777	BP	GO:0050777	negative regulation of immune response	45012	190/18903	0.00244769	0.0336279	0.0195288	PTPRC/PARP14/SAMHD1	3		GO:0032994	CC	protein-lipid complex	39/19869	0.001474	0.00431283	0.00178145	PLA2G7/PLTP	2
GO:0042267	BP	GO:0042267	natural killer cell mediated cytotoxicity	44983	74/18903	0.00462361	0.0437944	0.0268503	CORO1A/TUBB	2		GO:0032375	BP	GO:0032375	negative regulation of cholesterol transport	44983	30/18903	0.000772814	0.00680131	0.00393896	APOA2/APOC2	2		GO:0031334	BP	GO:0031334	positive regulation of protein-containing complex assembly	45012	192/18903	0.00252143	0.0342518	0.0198911	GBP5/PLEK/LCP1	3		GO:1904724	CC	tertiary granule lumen	55/19869	0.00291159	0.00821483	0.0033932	CTSD/ASAH1	2
GO:0050870	BP	GO:0050870	positive regulation of T cell activation	45011	251/18903	0.00479914	0.044334	0.0271811	RPS3/CORO1A/HMGB1	3		GO:0006638	BP	GO:0006638	neutral lipid metabolic process	45011	133/18903	0.000786428	0.00680131	0.00393896	APOA2/APOC2/APOE	3		GO:0009409	BP	GO:0009409	response to cold	44984	53/18903	0.00258847	0.0347718	0.0201931	METRNL/SOD2	2		GO:0035580	CC	specific granule lumen	62/19869	0.00368427	0.0100364	0.00414564	CTSZ/CTSD	2
GO:0010951	BP	GO:0010951	negative regulation of endopeptidase activity	45011	252/18903	0.00485255	0.044334	0.0271811	GAPDH/PTTG1/BIRC5	3		GO:0030168	BP	GO:0030168	platelet activation	45011	133/18903	0.000786428	0.00680131	0.00393896	APOE/FGB/FGG	3		GO:0061900	BP	GO:0061900	glial cell activation	44984	54/18903	0.00268567	0.035681	0.0207211	IL1B/PTPRC	2		GO:0009897	CC	external side of plasma membrane	462/19869	0.00432286	0.0113835	0.00470206	CTSB/FCGRT/FOLR2/CD163	4
GO:0042273	BP	GO:0042273	ribosomal large subunit biogenesis	44983	76/18903	0.00487046	0.044334	0.0271811	RPL10A/RPLP0	2		GO:0015918	BP	GO:0015918	sterol transport	45011	135/18903	0.000821223	0.00698495	0.00404532	APOA2/APOC2/APOE	3		GO:0002695	BP	GO:0002695	negative regulation of leukocyte activation	45012	198/18903	0.0027509	0.0357617	0.020768	PTPRC/IDO1/IRF1	3		GO:0033116	CC	endoplasmic reticulum-Golgi intermediate compartment membrane	80/19869	0.00605756	0.015437	0.00637638	CTSC/CTSZ	2
GO:0097305	BP	GO:0097305	response to alcohol	45011	253/18903	0.00490633	0.044334	0.0271811	TYMS/RPL10A/RPLP0	3		GO:1902042	BP	GO:1902042	negative regulation of extrinsic apoptotic signaling pathway via death domain receptors	44983	31/18903	0.000825414	0.00698495	0.00404532	FGB/FGG	2		GO:0002819	BP	GO:0002819	regulation of adaptive immune response	45012	198/18903	0.0027509	0.0357617	0.020768	IL1B/PTPRC/IRF1	3		GO:0030134	CC	COPII-coated ER to Golgi transport vesicle	95/19869	0.00844435	0.020847	0.00861102	CTSC/CTSZ	2
GO:0002228	BP	GO:0002228	natural killer cell mediated immunity	44983	77/18903	0.00499612	0.044334	0.0271811	CORO1A/TUBB	2		GO:0010669	BP	GO:0010669	epithelial structure maintenance	44983	32/18903	0.000879698	0.00736513	0.0042655	TFF1/TFF2	2		GO:0042743	BP	GO:0042743	hydrogen peroxide metabolic process	44984	55/18903	0.00278456	0.0358142	0.0207985	CYBB/SOD2	2		GO:0030667	CC	secretory granule membrane	313/19869	0.01045	0.0250167	0.0103334	CD68/PSAP/CD63	3
GO:0009123	BP	GO:0009123	nucleoside monophosphate metabolic process	44983	77/18903	0.00499612	0.044334	0.0271811	TYMS/TK1	2		GO:0045907	BP	GO:0045907	positive regulation of vasoconstriction	44983	33/18903	0.000935661	0.00775121	0.0044891	FGB/FGG	2		GO:0001836	BP	GO:0001836	release of cytochrome c from mitochondria	44984	56/18903	0.00288516	0.036335	0.0211009	TNFSF10/SOD2	2		GO:0097197	CC	tetraspanin-enriched microdomain	10/19869	0.0145034	0.033699	0.0139196	CD81	1
GO:0017148	BP	GO:0017148	negative regulation of translation	45011	258/18903	0.00518063	0.0454924	0.0278913	RPS3/GAPDH/TYMS	3		GO:2000352	BP	GO:2000352	negative regulation of endothelial cell apoptotic process	44983	35/18903	0.00105261	0.00862921	0.00499759	FGB/FGG	2		GO:0009116	BP	GO:0009116	nucleoside metabolic process	44984	56/18903	0.00288516	0.036335	0.0211009	APOBEC3A/TYMP	2		GO:1904090	CC	peptidase inhibitor complex	11/19869	0.0159425	0.0352075	0.0145428	CTSB	1
GO:0002437	BP	GO:0002437	inflammatory response to antigenic stimulus	44983	79/18903	0.00525193	0.045643	0.0279837	HMGB2/HMGB1	2		GO:0015748	BP	GO:0015748	organophosphate ester transport	45011	148/18903	0.00107143	0.00864086	0.00500433	APOA2/APOC2/APOE	3		GO:0010332	BP	GO:0010332	response to gamma radiation	44984	57/18903	0.00298745	0.0372353	0.0216237	PTPRC/SOD2	2		GO:0005793	CC	endoplasmic reticulum-Golgi intermediate compartment	133/19869	0.0160439	0.0352075	0.0145428	CTSC/CTSZ	2
GO:0010466	BP	GO:0010466	negative regulation of peptidase activity	45011	263/18903	0.00546406	0.0464802	0.0284969	GAPDH/PTTG1/BIRC5	3		GO:0016042	BP	GO:0016042	lipid catabolic process	45042	336/18903	0.00107599	0.00864086	0.00500433	APOA2/APOC2/RARRES2/APOE	4		GO:0050732	BP	GO:0050732	negative regulation of peptidyl-tyrosine phosphorylation	44984	58/18903	0.00309142	0.0380063	0.0220715	PTPRC/PARP14	2		GO:0034362	CC	low-density lipoprotein particle	12/19869	0.0173796	0.0371077	0.0153276	PLA2G7	1
GO:0002200	BP	GO:0002200	somatic diversification of immune receptors	44983	81/18903	0.00551366	0.0464802	0.0284969	HMGB2/HMGB1	2		GO:0045834	BP	GO:0045834	positive regulation of lipid metabolic process	45011	154/18903	0.00120147	0.00953805	0.00552394	APOA2/APOC2/APOE	3		GO:0009410	BP	GO:0009410	response to xenobiotic stimulus	45043	432/18903	0.00311218	0.0380063	0.0220715	IL1B/CYBB/APOBEC3A/SOD2	4		GO:0042581	CC	specific granule	160/19869	0.0226931	0.0471778	0.0194871	CTSZ/CTSD	2
GO:0061844	BP	GO:0061844	antimicrobial humoral immune response mediated by antimicrobial peptide	44983	81/18903	0.00551366	0.0464802	0.0284969	GAPDH/HMGN2	2		GO:0019216	BP	GO:0019216	regulation of lipid metabolic process	45042	347/18903	0.00121216	0.00953805	0.00552394	APOA2/APOC2/RARRES2/APOE	4		GO:0019722	BP	GO:0019722	calcium-mediated signaling	45012	208/18903	0.00316133	0.0382205	0.0221959	GBP1/PLEK/PTPRC	3		GO:0070820	CC	tertiary granule	164/19869	0.0237604	0.04813	0.0198805	CTSD/ASAH1	2
GO:0051303	BP	GO:0051303	establishment of chromosome localization	44983	82/18903	0.00564675	0.0466687	0.0286125	CENPF/BIRC5	2		GO:0032368	BP	GO:0032368	regulation of lipid transport	45011	155/18903	0.00122407	0.00953805	0.00552394	APOA2/APOC2/APOE	3		GO:0032102	BP	GO:0032102	negative regulation of response to external stimulus	45043	436/18903	0.00321691	0.0385074	0.0223625	PTPRC/METRNL/PARP14/SAMHD1	4		GO:0004197	MF	cysteine-type endopeptidase activity	120/18432	1.12719e-06	0.000129626	7.35638e-05	CTSB/LGMN/CTSC/CTSZ/CTSD	5
GO:0072527	BP	GO:0072527	pyrimidine-containing compound metabolic process	44983	82/18903	0.00564675	0.0466687	0.0286125	TYMS/TK1	2		GO:0051100	BP	GO:0051100	negative regulation of binding	45011	164/18903	0.00143963	0.0109221	0.00632549	CFHR1/CFHR2/SLPI	3		GO:0002711	BP	GO:0002711	positive regulation of T cell mediated immunity	44984	60/18903	0.00330442	0.0385687	0.0223981	IL1B/PTPRC	2		GO:0008234	MF	cysteine-type peptidase activity	185/18432	9.42347e-06	0.000541849	0.000307503	CTSB/LGMN/CTSC/CTSZ/CTSD	5
GO:0070663	BP	GO:0070663	regulation of leukocyte proliferation	45011	269/18903	0.00581634	0.0476037	0.0291857	RPS3/CORO1A/HMGB1	3		GO:0046461	BP	GO:0046461	neutral lipid catabolic process	44983	41/18903	0.00144332	0.0109221	0.00632549	APOA2/APOC2	2		GO:0046686	BP	GO:0046686	response to cadmium ion	44984	60/18903	0.00330442	0.0385687	0.0223981	CYBB/SOD2	2		GO:0033218	MF	amide binding	408/18432	3.4974e-05	0.00134067	0.000760838	C1QA/FOLR2/PSAP/SLC40A1/ITM2B/PLTP	6
GO:0022626	CC	GO:0022626	cytosolic ribosome	45164	105/19869	6.6957e-13	6.02613e-11	3.45357e-11	RPSA/RPS18/RPS3/RPL10A/RPS2/RPLP0/RPL4/RPL8	8		GO:0046464	BP	GO:0046464	acylglycerol catabolic process	44983	41/18903	0.00144332	0.0109221	0.00632549	APOA2/APOC2	2		GO:0045936	BP	GO:0045936	negative regulation of phosphate metabolic process	45043	440/18903	0.00332404	0.0385687	0.0223981	IL1B/PLEK/PTPRC/PARP14	4		GO:0097001	MF	ceramide binding	20/18432	0.000446226	0.0111284	0.00631543	PSAP/PLTP	2
GO:0044391	CC	GO:0044391	ribosomal subunit	45164	188/19869	7.47247e-11	3.36261e-09	1.92711e-09	RPSA/RPS18/RPS3/RPL10A/RPS2/RPLP0/RPL4/RPL8	8		GO:0055090	BP	GO:0055090	acylglycerol homeostasis	44983	42/18903	0.00151421	0.0112423	0.00651094	APOC2/APOE	2		GO:0010563	BP	GO:0010563	negative regulation of phosphorus metabolic process	45043	441/18903	0.0033512	0.0385687	0.0223981	IL1B/PLEK/PTPRC/PARP14	4		GO:0004175	MF	endopeptidase activity	426/18432	0.000483844	0.0111284	0.00631543	CTSB/LGMN/CTSC/CTSZ/CTSD	5
GO:0005840	CC	GO:0005840	ribosome	45164	232/19869	3.99178e-10	1.19753e-08	6.86306e-09	RPSA/RPS18/RPS3/RPL10A/RPS2/RPLP0/RPL4/RPL8	8		GO:0070328	BP	GO:0070328	triglyceride homeostasis	44983	42/18903	0.00151421	0.0112423	0.00651094	APOC2/APOE	2		GO:0030865	BP	GO:0030865	cortical cytoskeleton organization	44984	61/18903	0.00341344	0.0385687	0.0223981	PLEK/LCP1	2		GO:0046625	MF	sphingolipid binding	29/18432	0.000945181	0.0179961	0.0102129	PSAP/PLTP	2
GO:0005925	CC	GO:0005925	focal adhesion	45195	422/19869	1.83308e-09	4.05009e-08	2.3211e-08	RPS18/RPS3/PFN1/RPL10A/RPS2/RPLP0/RPL4/RPL8/CFL1	9		GO:0090207	BP	GO:0090207	regulation of triglyceride metabolic process	44983	43/18903	0.00158673	0.0116706	0.00675902	APOC2/APOE	2		GO:0034113	BP	GO:0034113	heterotypic cell-cell adhesion	44984	61/18903	0.00341344	0.0385687	0.0223981	IL1B/PTPRC	2		GO:0016298	MF	lipase activity	130/18432	0.00109541	0.0179961	0.0102129	PLD3/LIPA/PLA2G7	3
GO:0030055	CC	GO:0030055	cell-substrate junction	45195	432/19869	2.25005e-09	4.05009e-08	2.3211e-08	RPS18/RPS3/PFN1/RPL10A/RPS2/RPLP0/RPL4/RPL8/CFL1	9		GO:1900026	BP	GO:1900026	positive regulation of substrate adhesion-dependent cell spreading	44983	44/18903	0.00166089	0.0121029	0.00700939	FGB/FGG	2		GO:0045428	BP	GO:0045428	regulation of nitric oxide biosynthetic process	44984	62/18903	0.00352412	0.0390887	0.0227001	IL1B/SOD2	2		GO:0043394	MF	proteoglycan binding	36/18432	0.00145669	0.0209399	0.0118835	CTSB/GPNMB	2
GO:0022627	CC	GO:0022627	cytosolic small ribosomal subunit	45042	45/19869	3.30877e-07	4.96316e-06	2.84438e-06	RPSA/RPS18/RPS3/RPS2	4		GO:0055088	BP	GO:0055088	lipid homeostasis	45011	174/18903	0.0017056	0.0123147	0.00713204	APOA2/APOC2/APOE	3		GO:1903409	BP	GO:1903409	reactive oxygen species biosynthetic process	44984	62/18903	0.00352412	0.0390887	0.0227001	CYBB/SOD2	2
GO:0022625	CC	GO:0022625	cytosolic large ribosomal subunit	45042	59/19869	9.98243e-07	1.28346e-05	7.35548e-06	RPL10A/RPLP0/RPL4/RPL8	4		GO:0090276	BP	GO:0090276	regulation of peptide hormone secretion	45011	179/18903	0.00184937	0.0132314	0.00766292	SPINK1/FGB/FGG	3		GO:0032615	BP	GO:0032615	interleukin-12 production	44984	63/18903	0.00363647	0.0392544	0.0227963	IDO1/IRF1	2
GO:0000793	CC	GO:0000793	condensed chromosome	45103	273/19869	1.16392e-06	1.30941e-05	7.5042e-06	MKI67/HMGB2/TOP2A/CENPF/HMGB1/BIRC5	6		GO:0032369	BP	GO:0032369	negative regulation of lipid transport	44983	47/18903	0.0018931	0.0134223	0.00777348	APOA2/APOC2	2		GO:0032655	BP	GO:0032655	regulation of interleukin-12 production	44984	63/18903	0.00363647	0.0392544	0.0227963	IDO1/IRF1	2
GO:0015935	CC	GO:0015935	small ribosomal subunit	45042	77/19869	2.92119e-06	2.92119e-05	1.67413e-05	RPSA/RPS18/RPS3/RPS2	4		GO:0002791	BP	GO:0002791	regulation of peptide secretion	45011	182/18903	0.00193916	0.0136261	0.00789151	SPINK1/FGB/FGG	3		GO:0032757	BP	GO:0032757	positive regulation of interleukin-8 production	44984	63/18903	0.00363647	0.0392544	0.0227963	IL1B/FCN1	2
GO:0015934	CC	GO:0015934	large ribosomal subunit	45042	115/19869	1.44287e-05	0.000129858	7.44218e-05	RPL10A/RPLP0/RPL4/RPL8	4		GO:0090087	BP	GO:0090087	regulation of peptide transport	45011	184/18903	0.00200051	0.0139328	0.00806914	SPINK1/FGB/FGG	3		GO:0050866	BP	GO:0050866	negative regulation of cell activation	45012	221/18903	0.00374865	0.0397749	0.0230985	PTPRC/IDO1/IRF1	3
GO:0014069	CC	GO:0014069	postsynaptic density	45072	321/19869	5.30979e-05	0.000434438	0.000248976	RPS18/RPS3/RPL10A/RPLP0/RPL8	5		GO:0120009	BP	GO:0120009	intermembrane lipid transfer	44983	50/18903	0.00213986	0.0146441	0.00848108	APOA2/APOE	2		GO:0035306	BP	GO:0035306	positive regulation of dephosphorylation	44984	64/18903	0.00375048	0.0397749	0.0230985	PLEK/PTPRC	2
GO:0032279	CC	GO:0032279	asymmetric synapse	45072	327/19869	5.79739e-05	0.000434805	0.000249186	RPS18/RPS3/RPL10A/RPLP0/RPL8	5		GO:1902041	BP	GO:1902041	regulation of extrinsic apoptotic signaling pathway via death domain receptors	44983	50/18903	0.00213986	0.0146441	0.00848108	FGB/FGG	2		GO:0080164	BP	GO:0080164	regulation of nitric oxide metabolic process	44984	65/18903	0.00386615	0.0405747	0.0235631	IL1B/SOD2	2
GO:0099572	CC	GO:0099572	postsynaptic specialization	45072	342/19869	7.16867e-05	0.000496293	0.000284425	RPS18/RPS3/RPL10A/RPLP0/RPL8	5		GO:0010543	BP	GO:0010543	regulation of platelet activation	44983	52/18903	0.00231238	0.0156883	0.00908584	APOE/FGG	2		GO:0097191	BP	GO:0097191	extrinsic apoptotic signaling pathway	45012	224/18903	0.00389303	0.0405747	0.0235631	TNFSF10/IL1B/PTPRC	3
GO:0098984	CC	GO:0098984	neuron to neuron synapse	45072	351/19869	8.10415e-05	0.000517065	0.000296329	RPS18/RPS3/RPL10A/RPLP0/RPL8	5		GO:0009395	BP	GO:0009395	phospholipid catabolic process	44983	54/18903	0.00249128	0.0167576	0.00970511	APOA2/APOC2	2		GO:0050854	BP	GO:0050854	regulation of antigen receptor-mediated signaling pathway	44984	66/18903	0.00398347	0.0411625	0.0239044	GBP1/PTPRC	2
GO:0005844	CC	GO:0005844	polysome	45011	66/19869	8.61774e-05	0.000517065	0.000296329	RPS3/RPL10A/RPL8	3		GO:0032102	BP	GO:0032102	negative regulation of response to external stimulus	45042	436/18903	0.0027905	0.0186112	0.0107786	VTN/APOE/FGB/FGG	4		GO:0046700	BP	GO:0046700	heterocycle catabolic process	45043	468/18903	0.00414332	0.0424515	0.0246529	IDO1/APOBEC3A/TYMP/SAMHD1	4
GO:0005819	CC	GO:0005819	spindle	45072	426/19869	0.000200689	0.00112888	0.000646959	RPS3/CENPF/NUSAP1/TUBB/BIRC5	5		GO:0030100	BP	GO:0030100	regulation of endocytosis	45011	209/18903	0.00287149	0.0189904	0.0109983	APOC2/VTN/APOE	3		GO:0044270	BP	GO:0044270	cellular nitrogen compound catabolic process	45043	474/18903	0.00433522	0.0440444	0.025578	IDO1/APOBEC3A/TYMP/SAMHD1	4
GO:0042788	CC	GO:0042788	polysomal ribosome	44983	31/19869	0.000747994	0.00395997	0.00226945	RPL10A/RPL8	2		GO:2000351	BP	GO:2000351	regulation of endothelial cell apoptotic process	44983	60/18903	0.00306589	0.0201071	0.011645	FGB/FGG	2		GO:0014823	BP	GO:0014823	response to activity	44984	70/18903	0.00446916	0.0446546	0.0259324	METRNL/SOD2	2
GO:0072686	CC	GO:0072686	mitotic spindle	45011	183/19869	0.00170969	0.00854846	0.00489912	RPS3/NUSAP1/TUBB	3		GO:0034113	BP	GO:0034113	heterotypic cell-cell adhesion	44983	61/18903	0.00316715	0.0204307	0.0118324	FGB/FGG	2		GO:0016445	BP	GO:0016445	somatic diversification of immunoglobulins	44984	70/18903	0.00446916	0.0446546	0.0259324	PTPRC/SAMHD1	2
GO:0000775	CC	GO:0000775	chromosome, centromeric region	45011	250/19869	0.00413178	0.0195716	0.0112165	TOP2A/CENPF/BIRC5	3		GO:1900024	BP	GO:1900024	regulation of substrate adhesion-dependent cell spreading	44983	61/18903	0.00316715	0.0204307	0.0118324	FGB/FGG	2		GO:0019439	BP	GO:0019439	aromatic compound catabolic process	45043	489/18903	0.00484125	0.047164	0.0273896	IDO1/APOBEC3A/TYMP/SAMHD1	4
GO:0032587	CC	GO:0032587	ruffle membrane	44983	97/19869	0.00710322	0.0319645	0.0183188	RPS3/CFL1	2		GO:1904036	BP	GO:1904036	negative regulation of epithelial cell apoptotic process	44983	62/18903	0.00326996	0.0209224	0.0121172	FGB/FGG	2		GO:0071260	BP	GO:0071260	cellular response to mechanical stimulus	44984	73/18903	0.00485054	0.047164	0.0273896	IL1B/IRF1	2
GO:0003735	MF	GO:0003735	structural constituent of ribosome	45163	176/18432	5.54732e-11	6.93415e-09	4.55464e-09	RPSA/RPS18/RPS3/RPL10A/RPS2/RPLP0/RPL4/RPL8	8		GO:0050866	BP	GO:0050866	negative regulation of cell activation	45011	221/18903	0.00336084	0.0213305	0.0123535	FGL1/APOE/FGG	3		GO:0150076	BP	GO:0150076	neuroinflammatory response	44984	73/18903	0.00485054	0.047164	0.0273896	IL1B/PTPRC	2
GO:0019843	MF	GO:0019843	rRNA binding	45041	67/18432	1.90412e-06	8.77246e-05	5.76212e-05	RPS18/RPS3/RPLP0/RPL8	4		GO:0010810	BP	GO:0010810	regulation of cell-substrate adhesion	45011	222/18903	0.00340379	0.0214302	0.0124113	VTN/FGB/FGG	3		GO:0022407	BP	GO:0022407	regulation of cell-cell adhesion	45043	490/18903	0.00487634	0.047164	0.0273896	IL1B/PTPRC/IDO1/IRF1	4
GO:0008301	MF	GO:0008301	DNA binding, bending	45010	19/18432	2.10539e-06	8.77246e-05	5.76212e-05	HMGB2/TOP2A/HMGB1	3		GO:0070374	BP	GO:0070374	positive regulation of ERK1 and ERK2 cascade	45011	223/18903	0.00344707	0.0215305	0.0124693	APOE/FGB/FGG	3		GO:0045444	BP	GO:0045444	fat cell differentiation	45012	244/18903	0.00494268	0.0474167	0.0275364	STEAP4/METRNL/SOD2	3
GO:0008017	MF	GO:0008017	microtubule binding	45071	271/18432	2.7646e-05	0.000863939	0.000567471	RPS3/CENPF/NUSAP1/GAPDH/BIRC5	5		GO:0019229	BP	GO:0019229	regulation of vasoconstriction	44983	64/18903	0.00348024	0.0215665	0.0124902	FGB/FGG	2		GO:0006801	BP	GO:0006801	superoxide metabolic process	44984	74/18903	0.00498091	0.0474167	0.0275364	CYBB/SOD2	2
GO:0050786	MF	GO:0050786	RAGE receptor binding	44982	10/18432	7.89498e-05	0.00197375	0.00129644	HMGB2/HMGB1	2		GO:0030072	BP	GO:0030072	peptide hormone secretion	45011	225/18903	0.00353464	0.0217325	0.0125863	SPINK1/FGB/FGG	3		GO:0006809	BP	GO:0006809	nitric oxide biosynthetic process	44984	76/18903	0.00524646	0.0491703	0.0285548	IL1B/SOD2	2
GO:0008022	MF	GO:0008022	protein C-terminus binding	45041	181/18432	9.68312e-05	0.00201431	0.00132308	MKI67/TOP2A/CENPF/CORO1A	4		GO:0031100	BP	GO:0031100	animal organ regeneration	44983	65/18903	0.00358769	0.0218877	0.0126762	APOA2/VTN	2		GO:0009166	BP	GO:0009166	nucleotide catabolic process	44984	76/18903	0.00524646	0.0491703	0.0285548	TYMP/SAMHD1	2
GO:0003684	MF	GO:0003684	damaged DNA binding	45010	71/18432	0.000118536	0.00201431	0.00132308	HMGB2/RPS3/HMGB1	3		GO:0072577	BP	GO:0072577	endothelial cell apoptotic process	44983	66/18903	0.00369669	0.0223792	0.0129609	FGB/FGG	2		GO:0005525	MF	GO:0005525	GTP binding	45074	379/18432	0.000238234	0.00999573	0.0062914	GBP1/GBP5/GBP4/GBP2/SAMHD1	5
GO:0015631	MF	GO:0015631	tubulin binding	45071	375/18432	0.000128916	0.00201431	0.00132308	RPS3/CENPF/NUSAP1/GAPDH/BIRC5	5		GO:0002790	BP	GO:0002790	peptide secretion	45011	230/18903	0.00375954	0.0224564	0.0130056	SPINK1/FGB/FGG	3		GO:0019001	MF	GO:0019001	guanyl nucleotide binding	45074	401/18432	0.000309146	0.00999573	0.0062914	GBP1/GBP5/GBP4/GBP2/SAMHD1	5
GO:0000400	MF	GO:0000400	four-way junction DNA binding	44982	17/18432	0.000237219	0.00329471	0.0021641	HMGB2/HMGB1	2		GO:0031667	BP	GO:0031667	response to nutrient levels	45042	474/18903	0.00376651	0.0224564	0.0130056	SPINK1/ALB/GAST/APOE	4		GO:0032561	MF	GO:0032561	guanyl ribonucleotide binding	45074	401/18432	0.000309146	0.00999573	0.0062914	GBP1/GBP5/GBP4/GBP2/SAMHD1	5
GO:0003785	MF	GO:0003785	actin monomer binding	44982	29/18432	0.000701139	0.00876424	0.00575672	CORO1A/PFN1	2		GO:0031638	BP	GO:0031638	zymogen activation	44983	67/18903	0.00380722	0.0225285	0.0130473	FGB/FGG	2		GO:0030507	MF	GO:0030507	spectrin binding	44985	26/18432	0.000707107	0.015933	0.0100283	GBP1/PTPRC	2
GO:0000217	MF	GO:0000217	DNA secondary structure binding	44982	36/18432	0.00108167	0.0112674	0.00740087	HMGB2/HMGB1	2		GO:0046503	BP	GO:0046503	glycerolipid catabolic process	44983	68/18903	0.00391929	0.0230016	0.0133214	APOA2/APOC2	2		GO:0009055	MF	GO:0009055	electron transfer activity	45013	122/18432	0.000821287	0.015933	0.0100283	IDO1/CYBB/STEAP4	3
GO:0042056	MF	GO:0042056	chemoattractant activity	44982	36/18432	0.00108167	0.0112674	0.00740087	HMGB2/HMGB1	2		GO:0046883	BP	GO:0046883	regulation of hormone secretion	45011	234/18903	0.00394564	0.0230016	0.0133214	SPINK1/FGB/FGG	3		GO:0020037	MF	GO:0020037	heme binding	45013	139/18432	0.00119755	0.0180355	0.0113517	IDO1/CYBB/STEAP4	3
GO:0004866	MF	GO:0004866	endopeptidase inhibitor activity	45010	180/18432	0.00179837	0.017292	0.0113581	GAPDH/PTTG1/BIRC5	3		GO:0010876	BP	GO:0010876	lipid localization	45042	483/18903	0.00402784	0.0233082	0.0134989	APOA2/APOC2/CRP/APOE	4		GO:0046906	MF	GO:0046906	tetrapyrrole binding	45013	149/18432	0.00146231	0.0180355	0.0113517	IDO1/CYBB/STEAP4	3
GO:0030414	MF	GO:0030414	peptidase inhibitor activity	45010	187/18432	0.00200514	0.0179031	0.0117595	GAPDH/PTTG1/BIRC5	3		GO:0007160	BP	GO:0007160	cell-matrix adhesion	45011	238/18903	0.0041373	0.0237668	0.0137645	VTN/FGB/FGG	3		GO:0003924	MF	GO:0003924	GTPase activity	45044	331/18432	0.00148746	0.0180355	0.0113517	GBP1/GBP5/GBP4/GBP2	4
GO:0061135	MF	GO:0061135	endopeptidase regulator activity	45010	194/18432	0.00222621	0.0185517	0.0121855	GAPDH/PTTG1/BIRC5	3		GO:0070527	BP	GO:0070527	platelet aggregation	44983	71/18903	0.00426463	0.0243208	0.0140853	FGB/FGG	2		GO:0016763	MF	GO:0016763	pentosyltransferase activity	44985	48/18432	0.00240406	0.0259104	0.0163082	TYMP/PARP14	2
GO:0004869	MF	GO:0004869	cysteine-type endopeptidase inhibitor activity	44982	56/18432	0.00260054	0.0198519	0.0130396	PTTG1/BIRC5	2		GO:0015833	BP	GO:0015833	peptide transport	45011	254/18903	0.00496046	0.0280855	0.0162657	SPINK1/FGB/FGG	3		GO:0030145	MF	GO:0030145	manganese ion binding	44985	65/18432	0.00436296	0.0423207	0.026637	LAP3/SOD2	2
GO:0003779	MF	GO:0003779	actin binding	45041	439/18432	0.00269986	0.0198519	0.0130396	CORO1A/PFN1/LSP1/CFL1	4		GO:0006898	BP	GO:0006898	receptor-mediated endocytosis	45011	257/18903	0.00512504	0.0286057	0.0165669	APOC2/VTN/APOE	3
GO:0140297	MF	GO:0140297	DNA-binding transcription factor binding	45041	476/18432	0.00361152	0.0242753	0.015945	HMGB2/RPS3/CENPF/HMGB1	4		GO:0050708	BP	GO:0050708	regulation of protein secretion	45011	257/18903	0.00512504	0.0286057	0.0165669	APOE/FGB/FGG	3
GO:0061134	MF	GO:0061134	peptidase regulator activity	45010	232/18432	0.00368984	0.0242753	0.015945	GAPDH/PTTG1/BIRC5	3		GO:0010770	BP	GO:0010770	positive regulation of cell morphogenesis involved in differentiation	44983	82/18903	0.00564675	0.0312957	0.0181248	FGB/FGG	2
GO:0072341	MF	GO:0072341	modified amino acid binding	44982	94/18432	0.00715241	0.0447026	0.0293625	TYMS/HMGB1	2		GO:0008625	BP	GO:0008625	extrinsic apoptotic signaling pathway via death domain receptors	44983	85/18903	0.00605481	0.0333226	0.0192987	FGB/FGG	2
												GO:0001894	BP	GO:0001894	tissue homeostasis	45011	275/18903	0.00618204	0.0333869	0.0193359	ALB/TFF1/TFF2	3
												GO:0032092	BP	GO:0032092	positive regulation of protein binding	44983	86/18903	0.00619375	0.0333869	0.0193359	VTN/APOE	2
												GO:0045921	BP	GO:0045921	positive regulation of exocytosis	44983	86/18903	0.00619375	0.0333869	0.0193359	FGB/FGG	2
												GO:0019915	BP	GO:0019915	lipid storage	44983	87/18903	0.00633415	0.0338727	0.0196173	CRP/APOE	2
												GO:1903532	BP	GO:1903532	positive regulation of secretion by cell	45011	278/18903	0.00636997	0.0338727	0.0196173	SPINK1/FGB/FGG	3
												GO:0046889	BP	GO:0046889	positive regulation of lipid biosynthetic process	44983	88/18903	0.006476	0.0342055	0.01981	APOC2/APOE	2
												GO:0051258	BP	GO:0051258	protein polymerization	45011	281/18903	0.00656129	0.0344249	0.0199371	VTN/FGB/FGG	3
												GO:0060191	BP	GO:0060191	regulation of lipase activity	44983	90/18903	0.00676404	0.0352537	0.0204171	APOA2/APOC2	2
												GO:0046879	BP	GO:0046879	hormone secretion	45011	291/18903	0.00722385	0.0374024	0.0216615	SPINK1/FGB/FGG	3
												GO:0015850	BP	GO:0015850	organic hydroxy compound transport	45011	292/18903	0.00729221	0.0375096	0.0217236	APOA2/APOC2/APOE	3
												GO:0034109	BP	GO:0034109	homotypic cell-cell adhesion	44983	95/18903	0.00750927	0.0383753	0.022225	FGB/FGG	2
												GO:0042886	BP	GO:0042886	amide transport	45011	296/18903	0.00756956	0.0384338	0.0222589	SPINK1/FGB/FGG	3
												GO:0045807	BP	GO:0045807	positive regulation of endocytosis	44983	96/18903	0.00766259	0.0386568	0.022388	VTN/APOE	2
												GO:0009914	BP	GO:0009914	hormone transport	45011	300/18903	0.00785312	0.0393656	0.0227985	SPINK1/FGB/FGG	3
												GO:2001237	BP	GO:2001237	negative regulation of extrinsic apoptotic signaling pathway	44983	99/18903	0.00813103	0.0403049	0.0233425	FGB/FGG	2
												GO:0051047	BP	GO:0051047	positive regulation of secretion	45011	304/18903	0.00814293	0.0403049	0.0233425	SPINK1/FGB/FGG	3
												GO:0010769	BP	GO:0010769	regulation of cell morphogenesis involved in differentiation	44983	100/18903	0.00828999	0.0405231	0.0234689	FGB/FGG	2
												GO:0098869	BP	GO:0098869	cellular oxidant detoxification	44983	100/18903	0.00828999	0.0405231	0.0234689	ALB/APOE	2
												GO:0044403	BP	GO:0044403	biological process involved in symbiotic interaction	45011	307/18903	0.00836441	0.0406345	0.0235334	CFHR1/CFHR2/APOE	3
												GO:0032677	BP	GO:0032677	regulation of interleukin-8 production	44983	103/18903	0.00877527	0.0423689	0.0245379	APOA2/CRP	2
												GO:0032637	BP	GO:0032637	interleukin-8 production	44983	104/18903	0.00893981	0.0427957	0.024785	APOA2/CRP	2
												GO:0070372	BP	GO:0070372	regulation of ERK1 and ERK2 cascade	45011	315/18903	0.00897241	0.0427957	0.024785	APOE/FGB/FGG	3
												GO:0008202	BP	GO:0008202	steroid metabolic process	45011	323/18903	0.00960589	0.0455412	0.0263751	APOA2/GC/APOE	3
												GO:1904035	BP	GO:1904035	regulation of epithelial cell apoptotic process	44983	110/18903	0.00995602	0.0469185	0.0271728	FGB/FGG	2
												GO:0034446	BP	GO:0034446	substrate adhesion-dependent cell spreading	44983	111/18903	0.0101302	0.0471743	0.0273209	FGB/FGG	2
												GO:0071347	BP	GO:0071347	cellular response to interleukin-1	44983	111/18903	0.0101302	0.0471743	0.0273209	FGB/FGG	2
												GO:0048259	BP	GO:0048259	regulation of receptor-mediated endocytosis	44983	112/18903	0.0103057	0.0477093	0.0276308	APOC2/VTN	2
												GO:0060249	BP	GO:0060249	anatomical structure homeostasis	45011	333/18903	0.0104339	0.0480204	0.0278109	ALB/TFF1/TFF2	3
												GO:1990748	BP	GO:1990748	cellular detoxification	44983	115/18903	0.0108404	0.049601	0.0287263	ALB/APOE	2
												GO:0072562	CC	GO:0072562	blood microparticle	45225	145/19869	1.50398e-15	7.97108e-14	3.95784e-14	APOA2/ORM1/CFHR1/ALB/GC/VTN/APOE/FGB/CFB/FGG	10
												GO:0062023	CC	GO:0062023	collagen-containing extracellular matrix	45195	433/19869	2.29601e-09	6.08442e-08	3.02106e-08	ORM1/RARRES2/VTN/SLPI/FGL1/APOE/SERPINA1/FGB/FGG	9
												GO:0034774	CC	GO:0034774	secretory granule lumen	45164	322/19869	5.28735e-09	6.3226e-08	3.13932e-08	ORM1/ALB/RARRES2/SLPI/SERPINA1/FGB/FGG/CRISP3	8
												GO:0060205	CC	GO:0060205	cytoplasmic vesicle lumen	45164	325/19869	5.68526e-09	6.3226e-08	3.13932e-08	ORM1/ALB/RARRES2/SLPI/SERPINA1/FGB/FGG/CRISP3	8
												GO:0031983	CC	GO:0031983	vesicle lumen	45164	327/19869	5.96472e-09	6.3226e-08	3.13932e-08	ORM1/ALB/RARRES2/SLPI/SERPINA1/FGB/FGG/CRISP3	8
												GO:0031093	CC	GO:0031093	platelet alpha granule lumen	45072	67/19869	2.33206e-08	2.05999e-07	1.02283e-07	ORM1/ALB/SERPINA1/FGB/FGG	5
												GO:0031091	CC	GO:0031091	platelet alpha granule	45072	91/19869	1.09942e-07	8.3242e-07	4.13317e-07	ORM1/ALB/SERPINA1/FGB/FGG	5
												GO:0042627	CC	GO:0042627	chylomicron	45011	13/19869	5.6397e-07	3.7363e-06	1.85516e-06	APOA2/APOC2/APOE	3
												GO:0034361	CC	GO:0034361	very-low-density lipoprotein particle	45011	20/19869	2.23437e-06	1.18421e-05	5.87991e-06	APOA2/APOC2/APOE	3
												GO:0034385	CC	GO:0034385	triglyceride-rich plasma lipoprotein particle	45011	20/19869	2.23437e-06	1.18421e-05	5.87991e-06	APOA2/APOC2/APOE	3
												GO:0005788	CC	GO:0005788	endoplasmic reticulum lumen	45103	312/19869	2.52443e-06	1.21632e-05	6.03931e-06	APOA2/ALB/VTN/APOE/SERPINA1/FGG	6
												GO:0034364	CC	GO:0034364	high-density lipoprotein particle	45011	27/19869	5.69817e-06	2.51669e-05	1.2496e-05	APOA2/APOC2/APOE	3
												GO:0034358	CC	GO:0034358	plasma lipoprotein particle	45011	36/19869	1.38011e-05	5.22471e-05	2.59419e-05	APOA2/APOC2/APOE	3
												GO:1990777	CC	GO:1990777	lipoprotein particle	45011	36/19869	1.38011e-05	5.22471e-05	2.59419e-05	APOA2/APOC2/APOE	3
												GO:0032994	CC	GO:0032994	protein-lipid complex	45011	39/19869	1.76191e-05	6.22541e-05	3.09107e-05	APOA2/APOC2/APOE	3
												GO:0035580	CC	GO:0035580	specific granule lumen	45011	62/19869	7.14721e-05	0.000236751	0.000117553	ORM1/SLPI/CRISP3	3
												GO:0034362	CC	GO:0034362	low-density lipoprotein particle	44983	12/19869	0.000107803	0.00033609	0.000166877	APOC2/APOE	2
												GO:0042581	CC	GO:0042581	specific granule	45011	160/19869	0.00116289	0.00342408	0.00170014	ORM1/SLPI/CRISP3	3
												GO:1904724	CC	GO:1904724	tertiary granule lumen	44983	55/19869	0.00234313	0.00653609	0.00324533	ORM1/CRISP3	2
												GO:1904090	CC	GO:1904090	peptidase inhibitor complex	44952	11/19869	0.014304	0.0379057	0.0188211	VTN	1
												GO:0005769	CC	GO:0005769	early endosome	45011	414/19869	0.0163663	0.0413054	0.0205091	APOA2/APOC2/APOE	3
												GO:0031089	CC	GO:0031089	platelet dense granule lumen	44952	14/19869	0.0181709	0.041872	0.0207905	RARRES2	1
												GO:0098637	CC	GO:0098637	protein complex involved in cell-matrix adhesion	44952	14/19869	0.0181709	0.041872	0.0207905	VTN	1
												GO:0070820	CC	GO:0070820	tertiary granule	44983	164/19869	0.0193284	0.0426835	0.0211934	ORM1/CRISP3	2
												GO:0031143	CC	GO:0031143	pseudopodium	44952	18/19869	0.023304	0.0475042	0.023587	RAB25	1
												GO:0043083	CC	GO:0043083	synaptic cleft	44952	18/19869	0.023304	0.0475042	0.023587	APOE	1
												GO:0001848	MF	GO:0001848	complement binding	45042	26/18432	4.55213e-08	4.77974e-06	2.97087e-06	CRP/CFHR1/CFHR2/CFB	4
												GO:0001846	MF	GO:0001846	opsonin binding	45011	21/18432	3.25844e-06	0.000171068	0.000106328	CRP/CFHR1/CFHR2	3
												GO:0070325	MF	GO:0070325	lipoprotein particle receptor binding	45011	29/18432	8.88535e-06	0.000179683	0.000111683	APOA2/CRP/APOE	3
												GO:0071813	MF	GO:0071813	lipoprotein particle binding	45011	30/18432	9.86338e-06	0.000179683	0.000111683	APOA2/CRP/APOE	3
												GO:0071814	MF	GO:0071814	protein-lipid complex binding	45011	30/18432	9.86338e-06	0.000179683	0.000111683	APOA2/CRP/APOE	3
												GO:0004867	MF	GO:0004867	serine-type endopeptidase inhibitor activity	45042	98/18432	1.02676e-05	0.000179683	0.000111683	SPINK1/WFDC2/SLPI/SERPINA1	4
												GO:0004857	MF	GO:0004857	enzyme inhibitor activity	45103	395/18432	1.49281e-05	0.000223921	0.000139179	APOA2/APOC2/SPINK1/WFDC2/SLPI/SERPINA1	6
												GO:0001851	MF	GO:0001851	complement component C3b binding	44983	11/18432	0.000104415	0.00129686	0.000806067	CFHR1/CFHR2	2
												GO:0004866	MF	GO:0004866	endopeptidase inhibitor activity	45042	180/18432	0.000111159	0.00129686	0.000806067	SPINK1/WFDC2/SLPI/SERPINA1	4
												GO:0030414	MF	GO:0030414	peptidase inhibitor activity	45042	187/18432	0.000128785	0.00135224	0.000840489	SPINK1/WFDC2/SLPI/SERPINA1	4
												GO:0061135	MF	GO:0061135	endopeptidase regulator activity	45042	194/18432	0.000148356	0.00141613	0.000880201	SPINK1/WFDC2/SLPI/SERPINA1	4
												GO:0055102	MF	GO:0055102	lipase inhibitor activity	44983	17/18432	0.000256848	0.00224742	0.00139689	APOA2/APOC2	2
												GO:0061134	MF	GO:0061134	peptidase regulator activity	45042	232/18432	0.000294099	0.00237542	0.00147645	SPINK1/WFDC2/SLPI/SERPINA1	4
												GO:0120020	MF	GO:0120020	cholesterol transfer activity	44983	22/18432	0.000434375	0.00325781	0.00202491	APOA2/APOE	2
												GO:0120015	MF	GO:0120015	sterol transfer activity	44983	23/18432	0.000475332	0.00332732	0.00206811	APOA2/APOE	2
												GO:0050750	MF	GO:0050750	low-density lipoprotein particle receptor binding	44983	24/18432	0.000518094	0.00339999	0.00211328	CRP/APOE	2
												GO:0015248	MF	GO:0015248	sterol transporter activity	44983	36/18432	0.00117037	0.00722874	0.00449305	APOA2/APOE	2
												GO:0019825	MF	GO:0019825	oxygen binding	44983	39/18432	0.001373	0.00800918	0.00497814	ALB/TDO2	2
												GO:0005201	MF	GO:0005201	extracellular matrix structural constituent	45011	173/18432	0.00180251	0.00996123	0.00619144	VTN/FGB/FGG	3
												GO:0120013	MF	GO:0120013	lipid transfer activity	44983	50/18432	0.00224829	0.0118035	0.00733652	APOA2/APOE	2
												GO:0016209	MF	GO:0016209	antioxidant activity	44983	85/18432	0.00635684	0.0317842	0.0197556	ALB/APOE	2
												GO:0005496	MF	GO:0005496	steroid binding	44983	101/18432	0.00886885	0.0423286	0.0263095	APOA2/GC	2
												GO:0051087	MF	GO:0051087	chaperone binding	44983	105/18432	0.00955588	0.0436247	0.0271151	ALB/FGB	2

## Sheet: Table S7
Supplementary Table.7.Pseudo times genes
gene_short_name	status	family	pval	qval	num_cells_expressed	use_for_ordering	DEGs of clusters	Clusters	avg_log2FC	p_val
C1QC	OK	negbinomial.size	0	0	9890	TRUE	TRUE	Inflam-TAMs	0.844976	0
C1QB	OK	negbinomial.size	0	0	10186	TRUE	TRUE	Inflam-TAMs	0.949121	0
HSPA6	OK	negbinomial.size	4.81530212274962e-318	1.74619132062417e-315	5467	TRUE	TRUE	IFN-TAMs	1.42244	0
EPHX1	OK	negbinomial.size	8.10481e-213	1.47996e-210	5254	TRUE	TRUE	Inflam-TAMs	1.18268	0
APOB	OK	negbinomial.size	2.03489e-51	7.80809e-50	2650	TRUE	TRUE	Inflam-TAMs	0.935245	0
FABP1	OK	negbinomial.size	2.1908e-54	8.89691e-53	4065	TRUE	TRUE	Inflam-TAMs	1.65551	0
SLC40A1	OK	negbinomial.size	0	0	7100	TRUE	TRUE	Inflam-TAMs	1.07269	0
AGXT	OK	negbinomial.size	6.30836e-86	3.82168e-84	2510	TRUE	TRUE	Inflam-TAMs	1.25715	0
TF	OK	negbinomial.size	1.13645e-107	8.70841e-106	5899	TRUE	TRUE	Inflam-TAMs	1.22507	0
AHSG	OK	negbinomial.size	0	0	4652	TRUE	TRUE	Inflam-TAMs	2.16604	0
KNG1	OK	negbinomial.size	5.74272e-54	2.31752e-52	3093	TRUE	TRUE	Inflam-TAMs	1.09011	0
IGFBP7	OK	negbinomial.size	3.34381e-86	2.0353e-84	4197	TRUE	TRUE	IFN-TAMs	1.21075	0
GC	OK	negbinomial.size	2.20303e-72	1.15287e-70	4067	TRUE	TRUE	Inflam-TAMs	0.882257	0
ALB	OK	negbinomial.size	0	3.817e-307	10142	TRUE	TRUE	Inflam-TAMs	1.94194	0
ADH1B	OK	negbinomial.size	1.12083e-147	1.28258e-145	1844	TRUE	TRUE	Inflam-TAMs	1.1531	0
FGB	OK	negbinomial.size	2.24295e-70	1.14809e-68	4345	TRUE	TRUE	Inflam-TAMs	1.05556	0
FGA	OK	negbinomial.size	3.03842e-35	8.51253e-34	4074	TRUE	TRUE	Inflam-TAMs	0.947628	0
FGG	OK	negbinomial.size	6.99033e-32	1.79442e-30	4868	TRUE	TRUE	Inflam-TAMs	0.863507	0
SPARC	OK	negbinomial.size	1.05247e-16	1.60914e-15	2467	TRUE	TRUE	IFN-TAMs	0.63811	0
APOM	OK	negbinomial.size	4.70256e-66	2.2589e-64	2608	TRUE	TRUE	Inflam-TAMs	1.23084	0
GSTA1	OK	negbinomial.size	2.09343e-136	2.13887e-134	4287	TRUE	TRUE	Inflam-TAMs	1.4637	0
ZFAND2A	OK	negbinomial.size	0	0	5020	TRUE	TRUE	IFN-TAMs	1.02279	0
GNG11	OK	negbinomial.size	5.94291e-07	4.40703e-06	1619	TRUE	TRUE	IFN-TAMs	0.369756	0
AZGP1	OK	negbinomial.size	1.63213e-23	3.25502e-22	2083	TRUE	TRUE	Inflam-TAMs	1.00501	0
RARRES2	OK	negbinomial.size	2.89865e-79	1.64025e-77	5680	TRUE	TRUE	Inflam-TAMs	1.17864	0
XIST	OK	negbinomial.size	5.00977e-18	8.10217e-17	858	TRUE	TRUE	IFN-TAMs	0.564387	0
CLU	OK	negbinomial.size	3.32369e-54	1.34341e-52	5982	TRUE	TRUE	Inflam-TAMs	0.960637	0
FABP4	OK	negbinomial.size	1.15416e-132	1.15627e-130	2253	TRUE	TRUE	IFN-TAMs	0.637555	0
ORM1	OK	negbinomial.size	1.27739e-33	3.42236e-32	4576	TRUE	TRUE	Inflam-TAMs	1.06186	0
FOLR2	OK	negbinomial.size	0	0	6645	TRUE	TRUE	Inflam-TAMs	1.0712	0
APOC3	OK	negbinomial.size	4.11368e-142	4.41312e-140	7220	TRUE	TRUE	Inflam-TAMs	1.95072	0
APOA1	OK	negbinomial.size	0	0	9006	TRUE	TRUE	Inflam-TAMs	2.41895	0
LIPA	OK	negbinomial.size	0	0	9578	TRUE	TRUE	Inflam-TAMs	0.930495	0
RBP4	OK	negbinomial.size	3.13062e-213	5.79885e-211	6556	TRUE	TRUE	Inflam-TAMs	1.97148	0
BAG3	OK	negbinomial.size	6.23902e-250	1.55957e-247	4250	TRUE	TRUE	IFN-TAMs	1.47098	0
PRAP1	OK	negbinomial.size	1.57873e-101	1.12286e-99	5739	TRUE	TRUE	Inflam-TAMs	1.48026	0
CYP2E1	OK	negbinomial.size	1.61196e-206	2.78544e-204	1997	TRUE	TRUE	Inflam-TAMs	1.53558	0
GAPDH	OK	negbinomial.size	4.30537e-16	6.41125e-15	12350	TRUE	TRUE	Prolif-TAMs	1.02498	0
MGST1	OK	negbinomial.size	8.71529e-38	2.58815e-36	4820	TRUE	TRUE	Inflam-TAMs	0.976403	0
SERPINA1	OK	negbinomial.size	3.12e-63	1.41927e-61	11178	TRUE	TRUE	Inflam-TAMs	1.24511	0
CES1	OK	negbinomial.size	9.77399e-285	2.92617e-282	4616	TRUE	TRUE	Inflam-TAMs	1.46488	0
VTN	OK	negbinomial.size	4.10433e-46	1.45356e-44	6505	TRUE	TRUE	Inflam-TAMs	1.46003	0
APOH	OK	negbinomial.size	4.13307e-128	3.88373e-126	6140	TRUE	TRUE	Inflam-TAMs	2.22791	0
DCXR	OK	negbinomial.size	4.40535e-49	1.63908e-47	6118	TRUE	TRUE	Inflam-TAMs	1.33454	0
TTR	OK	negbinomial.size	9.0084e-203	1.49638e-200	7736	TRUE	TRUE	Inflam-TAMs	2.24411	0
IGLC2	OK	negbinomial.size	4.46086e-165	5.71411e-163	4120	TRUE	TRUE	LA-TAMs	6.08849	4.79868e-301
IGHG1	OK	negbinomial.size	4.82523e-26	1.04575e-24	3471	TRUE	TRUE	LA-TAMs	5.78842	6.22554e-298
IGLV2-14	OK	negbinomial.size	8.92065e-26	1.9204e-24	535	TRUE	TRUE	LA-TAMs	3.51321	2.73065e-295
C1QA	OK	negbinomial.size	0	0	10537	TRUE	TRUE	Inflam-TAMs	0.785818	4.97095e-294
AKR1C2	OK	negbinomial.size	0	0	1958	TRUE	TRUE	Inflam-TAMs	1.37946	6.56301e-294
SERPINC1	OK	negbinomial.size	1.45375e-11	1.62583e-10	3152	TRUE	TRUE	Inflam-TAMs	0.980677	6.80261e-286
RGS5	OK	negbinomial.size	8.88354e-21	1.60284e-19	1302	TRUE	TRUE	IFN-TAMs	0.414494	2.46413e-279
IGKC	OK	negbinomial.size	5.47649e-09	5.03403e-08	7409	TRUE	TRUE	LA-TAMs	5.65787	1.75928e-276
MS4A7	OK	negbinomial.size	2.21953e-269	6.0154e-267	9710	TRUE	TRUE	Inflam-TAMs	0.921346	2.85197e-271
ACTA2	OK	negbinomial.size	7.23738e-13	8.79796e-12	1749	TRUE	TRUE	IFN-TAMs	0.399501	1.01981e-270
ITIH1	OK	negbinomial.size	1.48373e-26	3.27911e-25	2295	TRUE	TRUE	Inflam-TAMs	0.694383	3.04095e-269
HES4	OK	negbinomial.size	8.2092e-18	1.31608e-16	3175	TRUE	TRUE	IFN-TAMs	0.765874	4.25349e-267
CBR1	OK	negbinomial.size	1.23574e-177	1.71057e-175	4963	TRUE	TRUE	Inflam-TAMs	0.784314	8.80369e-256
IGHG4	OK	negbinomial.size	9.73568e-70	4.93434e-68	2480	TRUE	TRUE	LA-TAMs	5.86567	1.55797e-252
CLEC9A	OK	negbinomial.size	1.96339e-226	3.94934e-224	322	FALSE	TRUE	Prolif-TAMs	0.491031	2.658e-245
CAPG	OK	negbinomial.size	1.90509e-112	1.55223e-110	7566	TRUE	TRUE	Prolif-TAMs	0.912803	5.21296e-237
IGHV4-39	OK	negbinomial.size	9.58145e-34	2.57509e-32	488	TRUE	TRUE	LA-TAMs	2.79162	1.01661e-236
SPP1	OK	negbinomial.size	1.46621e-27	3.33485e-26	6309	TRUE	TRUE	Prolif-TAMs	0.662017	4.70762e-235
PKM	OK	negbinomial.size	1.33639e-18	2.23284e-17	9100	TRUE	TRUE	Prolif-TAMs	0.687073	2.56626e-232
SPARCL1	OK	negbinomial.size	6.96059e-12	7.99707e-11	1066	FALSE	TRUE	IFN-TAMs	0.284991	8.26625e-230
FOSB	OK	negbinomial.size	1.22556e-18	2.05432e-17	8719	TRUE	TRUE	IFN-TAMs	0.952368	3.2831e-226
GAMT	OK	negbinomial.size	2.27061e-29	5.4739e-28	3185	TRUE	TRUE	Inflam-TAMs	0.637918	3.77875e-220
LGMN	OK	negbinomial.size	0	0	8839	TRUE	TRUE	Inflam-TAMs	0.762854	2.79488e-219
PDK4	OK	negbinomial.size	6.69809e-247	1.65823e-244	5191	TRUE	TRUE	Inflam-TAMs	1.13044	5.22477e-218
HSPD1	OK	negbinomial.size	1.28341e-231	2.64351e-229	8872	TRUE	TRUE	IFN-TAMs	0.761782	1.4793e-216
RGCC	OK	negbinomial.size	1.76054e-222	3.38274e-220	5625	TRUE	TRUE	IFN-TAMs	0.76142	1.25023e-209
OLR1	OK	negbinomial.size	1.59712e-150	1.87768e-148	2643	TRUE	TRUE	IFN-TAMs	0.545397	3.41583e-205
GPR34	OK	negbinomial.size	6.75456e-231	1.38024e-228	5935	TRUE	TRUE	Inflam-TAMs	0.861463	3.14542e-197
NDUFA4L2	OK	negbinomial.size	2.03331e-17	3.20783e-16	1318	TRUE	TRUE	IFN-TAMs	0.363574	5.32187e-197
CYP2D6	OK	negbinomial.size	1.04342e-80	5.95677e-79	1422	TRUE	TRUE	Inflam-TAMs	1.03084	1.02403e-191
HRG	OK	negbinomial.size	5.24648e-26	1.13514e-24	2330	TRUE	TRUE	Inflam-TAMs	0.852877	2.48106e-190
IGFBP1	OK	negbinomial.size	8.1665e-81	4.68292e-79	2005	TRUE	TRUE	Inflam-TAMs	0.675074	2.16253e-185
EGR1	OK	negbinomial.size	1.97141e-05	0.000122102	6108	TRUE	TRUE	IFN-TAMs	0.856245	3.32853e-184
TIMP1	OK	negbinomial.size	0	0	9606	TRUE	TRUE	IFN-TAMs	0.757327	1.15756e-183
CD1C	OK	negbinomial.size	0	0	1200	TRUE	TRUE	IFN-TAMs	0.724634	1.58687e-183
FGL1	OK	negbinomial.size	5.86352e-60	2.56749e-58	2611	TRUE	TRUE	Inflam-TAMs	1.02862	4.95821e-183
C3	OK	negbinomial.size	6.68712e-41	2.1335e-39	4246	TRUE	TRUE	Inflam-TAMs	0.645386	2.91486e-182
NTS	OK	negbinomial.size	2.56938e-07	1.99982e-06	634	TRUE	TRUE	LA-TAMs	3.9965	1.50965e-180
CP	OK	negbinomial.size	3.47618e-53	1.38333e-51	1701	TRUE	TRUE	Inflam-TAMs	0.63734	1.4555e-179
RAMP1	OK	negbinomial.size	1.3279e-09	1.29212e-08	1762	TRUE	TRUE	Inflam-TAMs	0.552327	2.01984e-179
MS4A4A	OK	negbinomial.size	0	0	8376	TRUE	TRUE	Inflam-TAMs	0.729499	1.33459e-176
MT-ND3	OK	negbinomial.size	0.00109059	0.00500614	12117	TRUE	TRUE	IFN-TAMs	0.85894	3.7989e-173
CFD	OK	negbinomial.size	1.54842e-87	9.49221e-86	6795	TRUE	TRUE	Inflam-TAMs	1.14585	7.87919e-172
HP	OK	negbinomial.size	1.33059e-89	8.35579e-88	4297	TRUE	TRUE	Inflam-TAMs	1.23366	4.41411e-168
VCAM1	OK	negbinomial.size	0	0	3261	TRUE	TRUE	Inflam-TAMs	1.29066	2.78152e-166
HULC	OK	negbinomial.size	8.34055e-75	4.54005e-73	1552	TRUE	TRUE	Inflam-TAMs	0.871596	2.13442e-165
HPD	OK	negbinomial.size	1.16473e-13	1.49568e-12	1878	TRUE	TRUE	Inflam-TAMs	0.921805	2.38519e-165
IGHM	OK	negbinomial.size	3.95201e-07	3.00864e-06	1361	TRUE	TRUE	LA-TAMs	3.60043	9.44904e-164
ALDH2	OK	negbinomial.size	0.0119833	0.0423579	5203	TRUE	TRUE	Inflam-TAMs	0.531144	7.22886e-160
ITIH3	OK	negbinomial.size	2.83957e-34	7.73655e-33	1615	TRUE	TRUE	Inflam-TAMs	0.685941	6.12254e-158
AKR1C1	OK	negbinomial.size	3.05227e-180	4.31795e-178	2024	TRUE	TRUE	Inflam-TAMs	1.03937	1.57891e-157
IFI27	OK	negbinomial.size	0	0	4421	TRUE	TRUE	Prolif-TAMs	1.74347	1.27243e-150
MGP	OK	negbinomial.size	2.17562e-21	4.00399e-20	1004	FALSE	TRUE	IFN-TAMs	0.324307	2.3269e-150
PLIN2	OK	negbinomial.size	9.18303e-96	6.17325e-94	9423	TRUE	TRUE	IFN-TAMs	0.902298	3.70306e-146
ADAP2	OK	negbinomial.size	2.46904e-187	3.82954e-185	5248	TRUE	TRUE	Inflam-TAMs	0.55768	7.57022e-145
AKR1C3	OK	negbinomial.size	8.20452e-12	9.36355e-11	2144	TRUE	TRUE	Prolif-TAMs	0.254022	2.76849e-144
GGH	OK	negbinomial.size	2.91936e-207	5.14827e-205	2640	TRUE	TRUE	Inflam-TAMs	1.02054	1.27251e-142
MYL9	OK	negbinomial.size	1.31894e-09	1.28388e-08	1466	TRUE	TRUE	IFN-TAMs	0.265176	2.14882e-142
TAGLN	OK	negbinomial.size	2.9373e-11	3.21952e-10	1427	TRUE	TRUE	IFN-TAMs	0.26306	2.30953e-142
DAB2	OK	negbinomial.size	0	0	7671	TRUE	TRUE	Inflam-TAMs	0.630291	1.74618e-141
TST	OK	negbinomial.size	2.59683e-06	1.78915e-05	1347	FALSE	TRUE	Inflam-TAMs	0.278581	7.37402e-141
KCNMA1	OK	negbinomial.size	5.28975e-240	1.19469e-237	3808	TRUE	TRUE	Inflam-TAMs	0.54907	2.94261e-140
MT1H	OK	negbinomial.size	2.33404e-169	3.1137e-167	1019	TRUE	TRUE	Prolif-TAMs	0.755711	8.16077e-140
SERPING1	OK	negbinomial.size	3.367e-300	1.11141e-297	6627	TRUE	TRUE	Inflam-TAMs	0.542757	1.94556e-139
ANGPTL3	OK	negbinomial.size	2.82903e-29	6.79468e-28	1284	TRUE	TRUE	Inflam-TAMs	0.574219	1.3575e-138
HSD17B6	OK	negbinomial.size	2.7859e-23	5.53034e-22	1465	TRUE	TRUE	Inflam-TAMs	0.675219	4.77275e-138
LYZ	OK	negbinomial.size	6.69745e-167	8.75327e-165	11133	TRUE	TRUE	IFN-TAMs	0.659165	1.19621e-136
KLF4	OK	negbinomial.size	6.91764e-34	1.87089e-32	7000	TRUE	TRUE	IFN-TAMs	0.757013	4.91983e-136
ADH1A	OK	negbinomial.size	1.63782e-62	7.35931e-61	1158	TRUE	TRUE	Inflam-TAMs	0.477524	2.38798e-134
IGKV1-39	OK	negbinomial.size	1.57766e-21	2.92652e-20	577	FALSE	TRUE	LA-TAMs	2.12251	1.73886e-132
AIF1	OK	negbinomial.size	1.55683e-17	2.46973e-16	12037	TRUE	TRUE	Inflam-TAMs	0.399112	1.55954e-131
CLTA	OK	negbinomial.size	3.31358e-105	2.45157e-103	8702	TRUE	TRUE	Inflam-TAMs	0.502464	4.82773e-129
CYP27A1	OK	negbinomial.size	4.10884e-57	1.73143e-55	2730	TRUE	TRUE	Inflam-TAMs	0.278423	8.3307e-129
APOC2	OK	negbinomial.size	6.12596e-28	1.41078e-26	2074	TRUE	TRUE	Inflam-TAMs	0.306321	8.57497e-126
BAAT	OK	negbinomial.size	5.25878e-35	1.45903e-33	1323	TRUE	TRUE	Inflam-TAMs	0.625816	1.00834e-124
A2M	OK	negbinomial.size	0	0	7272	TRUE	TRUE	Inflam-TAMs	0.563692	2.20741e-122
GZMB	OK	negbinomial.size	4.2369e-203	7.08361e-201	839	TRUE	TRUE	IFN-TAMs	0.406769	2.76242e-122
PHACTR1	OK	negbinomial.size	3.70333e-86	2.24881e-84	5465	TRUE	TRUE	IFN-TAMs	0.587817	6.69611e-122
VEGFA	OK	negbinomial.size	0.00226375	0.00971737	3611	TRUE	TRUE	IFN-TAMs	0.411405	1.39308e-121
CFHR1	OK	negbinomial.size	5.72757e-34	1.55393e-32	2301	TRUE	TRUE	Inflam-TAMs	0.607801	2.81669e-120
PHLDA2	OK	negbinomial.size	2.24164e-51	8.58862e-50	2898	TRUE	TRUE	IFN-TAMs	0.47214	7.66748e-119
SGK1	OK	negbinomial.size	6.48032e-63	2.93232e-61	8188	TRUE	TRUE	Inflam-TAMs	0.69823	1.64024e-118
ADH1C	OK	negbinomial.size	1.01332e-16	1.5539e-15	954	FALSE	TRUE	Inflam-TAMs	0.389238	5.55848e-117
AKR1B10	OK	negbinomial.size	1.95856e-27	4.43509e-26	1797	TRUE	TRUE	Prolif-TAMs	0.266184	1.10529e-115
HLA-DPA1	OK	negbinomial.size	2.18464e-14	2.93264e-13	11967	TRUE	TRUE	Inflam-TAMs	0.352783	1.80944e-114
MNDA	OK	negbinomial.size	2.91765e-38	8.74513e-37	5285	TRUE	TRUE	Prolif-TAMs	0.501616	6.41536e-114
AXL	OK	negbinomial.size	4.71619e-63	2.13781e-61	4654	TRUE	TRUE	Inflam-TAMs	0.603868	9.13563e-114
FCGR1A	OK	negbinomial.size	5.07953e-98	3.45986e-96	4226	TRUE	TRUE	Prolif-TAMs	0.475938	9.71734e-114
MS4A6A	OK	negbinomial.size	3.67024e-127	3.42383e-125	10141	TRUE	TRUE	Inflam-TAMs	0.532184	2.0062e-109
BHMT	OK	negbinomial.size	1.19806e-63	5.47895e-62	853	FALSE	TRUE	Inflam-TAMs	0.369492	1.04436e-108
HLA-DPB1	OK	negbinomial.size	1.6573e-17	2.62587e-16	12084	TRUE	TRUE	Inflam-TAMs	0.348893	6.21868e-107
C2	OK	negbinomial.size	0	0	4980	TRUE	TRUE	Inflam-TAMs	0.480088	6.8675e-107
CLEC4E	OK	negbinomial.size	9.19559e-08	7.49949e-07	3587	TRUE	TRUE	IFN-TAMs	0.392059	4.98387e-106
CLEC10A	OK	negbinomial.size	5.93426e-279	1.73624e-276	2893	TRUE	TRUE	IFN-TAMs	0.947945	2.57682e-105
PLAUR	OK	negbinomial.size	1.07259e-112	8.79493e-111	9095	TRUE	TRUE	IFN-TAMs	0.662652	3.50554e-105
HLA-DMA	OK	negbinomial.size	7.4553e-42	2.42363e-40	10972	TRUE	TRUE	Inflam-TAMs	0.398289	1.31073e-104
S100A6	OK	negbinomial.size	0	0	9883	TRUE	TRUE	IFN-TAMs	0.469611	1.13809e-103
FCGR2B	OK	negbinomial.size	4.15627e-31	1.05223e-29	3620	TRUE	TRUE	IFN-TAMs	0.728557	9.60143e-102
LAP3	OK	negbinomial.size	3.3086e-138	3.43494e-136	7017	TRUE	TRUE	Prolif-TAMs	0.566774	4.66976e-101
SERPIND1	OK	negbinomial.size	4.28872e-29	1.02432e-27	1557	TRUE	TRUE	Inflam-TAMs	0.494272	7.37487e-101
HLA-DRA	OK	negbinomial.size	1.24327e-15	1.80443e-14	12564	TRUE	TRUE	Inflam-TAMs	0.298529	8.13833e-101
LEAP2	OK	negbinomial.size	1.07827e-72	5.66578e-71	1693	TRUE	TRUE	Inflam-TAMs	0.673812	1.01596e-100
MT1M	OK	negbinomial.size	3.06032e-114	2.57497e-112	783	TRUE	TRUE	Prolif-TAMs	0.366992	1.94406e-100
PTGR1	OK	negbinomial.size	7.62578e-68	3.76854e-66	2803	TRUE	TRUE	Inflam-TAMs	0.524088	4.04853e-100
SULT2A1	OK	negbinomial.size	1.25015e-37	3.69124e-36	1203	FALSE	TRUE	Inflam-TAMs	0.458471	3.62222e-99
AKR1C4	OK	negbinomial.size	1.66938e-65	7.87209e-64	1248	TRUE	TRUE	Inflam-TAMs	0.43161	7.07116e-99
F2	OK	negbinomial.size	4.50387e-10	4.55106e-09	2360	TRUE	TRUE	Inflam-TAMs	0.586697	1.54082e-98
STRA13	OK	negbinomial.size	5.00509e-31	1.26215e-29	4197	TRUE	TRUE	Inflam-TAMs	0.443215	2.60751e-98
ORM2	OK	negbinomial.size	4.77425e-18	7.73585e-17	2196	TRUE	TRUE	Inflam-TAMs	0.635975	8.03161e-98
GRHPR	OK	negbinomial.size	1.08632e-21	2.02384e-20	4564	TRUE	TRUE	Inflam-TAMs	0.561683	8.81263e-96
FCER1G	OK	negbinomial.size	2.25583e-99	1.55713e-97	11971	TRUE	TRUE	Prolif-TAMs	0.432126	1.38253e-94
CD83	OK	negbinomial.size	4.82913e-08	4.05662e-07	8424	TRUE	TRUE	IFN-TAMs	0.456683	1.73955e-94
MSR1	OK	negbinomial.size	5.27557e-187	8.13354e-185	7296	TRUE	TRUE	Inflam-TAMs	0.500815	2.15939e-94
NUPR1	OK	negbinomial.size	9.25537e-113	7.61335e-111	5863	TRUE	TRUE	Prolif-TAMs	0.697968	4.27962e-94
ADH4	OK	negbinomial.size	5.51018e-90	3.47722e-88	1021	TRUE	TRUE	Inflam-TAMs	0.593845	7.66193e-94
THBS1	OK	negbinomial.size	4.24819e-45	1.46032e-43	1619	TRUE	TRUE	IFN-TAMs	0.541065	2.93793e-93
IGLV4-69	OK	negbinomial.size	2.78623e-07	2.15816e-06	214	FALSE	TRUE	LA-TAMs	1.50712	2.95637e-92
IER3	OK	negbinomial.size	9.10664e-55	3.72173e-53	8727	TRUE	TRUE	Inflam-TAMs	0.660456	4.48887e-92
P4HB	OK	negbinomial.size	5.59255e-149	6.51545e-147	7816	TRUE	TRUE	Inflam-TAMs	0.462381	2.34629e-90
ALDH1L1	OK	negbinomial.size	7.06198e-57	2.9565e-55	931	FALSE	TRUE	Inflam-TAMs	0.502761	4.19629e-90
CD1E	OK	negbinomial.size	0	0	1023	TRUE	TRUE	IFN-TAMs	0.883371	7.92521e-89
ANG	OK	negbinomial.size	0.000763694	0.00361981	3150	TRUE	TRUE	Inflam-TAMs	0.567801	8.3346e-89
TCHH	OK	negbinomial.size	9.08848e-13	1.10118e-11	877	TRUE	TRUE	Inflam-TAMs	0.281137	1.13176e-88
ANGPTL4	OK	negbinomial.size	0.000950754	0.00442179	1385	TRUE	TRUE	IFN-TAMs	0.342806	1.62159e-88
SOCS3	OK	negbinomial.size	5.17055e-26	1.11965e-24	5477	TRUE	TRUE	IFN-TAMs	0.495222	2.40131e-87
FGL2	OK	negbinomial.size	3.31455e-50	1.25499e-48	8844	TRUE	TRUE	Inflam-TAMs	0.420124	4.8396e-87
LGALS3	OK	negbinomial.size	3.24742e-137	3.34445e-135	9437	TRUE	TRUE	Prolif-TAMs	0.485233	4.89061e-87
KRT18	OK	negbinomial.size	1.7461e-35	4.91331e-34	2946	TRUE	TRUE	Inflam-TAMs	0.505732	2.05988e-84
HLA-DQB1	OK	negbinomial.size	7.42453e-08	6.10343e-07	10976	TRUE	TRUE	Inflam-TAMs	0.281731	6.0479e-84
ATF3	OK	negbinomial.size	6.99243e-08	5.77217e-07	6940	TRUE	TRUE	IFN-TAMs	0.617234	2.29511e-83
UGT2B4	OK	negbinomial.size	1.03665e-44	3.53987e-43	1314	TRUE	TRUE	Inflam-TAMs	0.484084	1.02889e-82
LGALS2	OK	negbinomial.size	0	0	3055	TRUE	TRUE	Prolif-TAMs	0.324427	1.18141e-82
IGSF6	OK	negbinomial.size	1.62738e-265	4.31959e-263	8084	TRUE	TRUE	Inflam-TAMs	0.525071	1.3164e-81
PLTP	OK	negbinomial.size	0	0	5196	TRUE	TRUE	Prolif-TAMs	0.444557	1.0919e-80
CES2	OK	negbinomial.size	7.4865e-05	0.000424383	1621	TRUE	TRUE	Inflam-TAMs	0.319384	2.13561e-80
FUCA1	OK	negbinomial.size	3.18781e-299	1.03894e-296	4661	TRUE	TRUE	Inflam-TAMs	0.43147	1.54013e-79
VSIG4	OK	negbinomial.size	8.57965e-144	9.32069e-142	6330	TRUE	TRUE	Inflam-TAMs	0.47711	1.71108e-79
G0S2	OK	negbinomial.size	0	0	5375	TRUE	TRUE	IFN-TAMs	0.836099	4.704e-79
SDC3	OK	negbinomial.size	7.38847e-213	1.35879e-210	3899	TRUE	TRUE	Inflam-TAMs	0.530061	4.02077e-78
CCL4L2	OK	negbinomial.size	1.77002e-05	0.000110399	7638	TRUE	TRUE	IFN-TAMs	0.445122	9.74698e-78
LGALS4	OK	negbinomial.size	4.69304e-57	1.97437e-55	2027	TRUE	TRUE	Inflam-TAMs	0.79035	1.35378e-77
PCNA	OK	negbinomial.size	1.48137e-05	9.28906e-05	2439	TRUE	TRUE	Prolif-TAMs	0.315166	1.80828e-77
APCS	OK	negbinomial.size	1.16678e-29	2.84211e-28	1518	TRUE	TRUE	Inflam-TAMs	0.578502	2.43824e-77
MAT1A	OK	negbinomial.size	3.03725e-37	8.91678e-36	975	FALSE	TRUE	Inflam-TAMs	0.398611	7.12886e-77
TAT	OK	negbinomial.size	6.79029e-11	7.24232e-10	808	FALSE	TRUE	Inflam-TAMs	0.39871	1.5726e-75
SQSTM1	OK	negbinomial.size	8.23963e-75	4.49461e-73	8653	TRUE	TRUE	Inflam-TAMs	0.621771	1.31811e-74
KRT8	OK	negbinomial.size	5.73208e-23	1.12146e-21	3205	TRUE	TRUE	Inflam-TAMs	0.354518	1.40314e-74
PPP1R16A	OK	negbinomial.size	9.01787e-30	2.20706e-28	1760	TRUE	TRUE	Inflam-TAMs	0.538595	1.23626e-72
TREM1	OK	negbinomial.size	4.34603e-142	4.64304e-140	2357	TRUE	TRUE	IFN-TAMs	0.545784	2.14371e-72
CKB	OK	negbinomial.size	3.24547e-24	6.59e-23	1225	TRUE	TRUE	IFN-TAMs	0.349814	2.48673e-70
CCL3L3	OK	negbinomial.size	4.82724e-07	3.6267e-06	7706	TRUE	TRUE	IFN-TAMs	0.535007	3.26201e-70
CCL4	OK	negbinomial.size	5.06464e-28	1.16741e-26	8862	TRUE	TRUE	IFN-TAMs	0.516293	4.4173e-70
NLRP3	OK	negbinomial.size	3.46785e-28	8.02939e-27	3200	TRUE	TRUE	IFN-TAMs	0.370426	1.27791e-69
FCN1	OK	negbinomial.size	0	0	2885	TRUE	TRUE	IFN-TAMs	1.11947	5.48264e-69
CD5L	OK	negbinomial.size	0	0	1516	TRUE	TRUE	Inflam-TAMs	1.95745	1.44077e-67
ITM2A	OK	negbinomial.size	1.58665e-24	3.26029e-23	813	TRUE	TRUE	Prolif-TAMs	0.317357	1.8318e-67
CXCL8	OK	negbinomial.size	4.68281e-153	5.58187e-151	7163	TRUE	TRUE	IFN-TAMs	0.682636	1.89408e-67
AREG	OK	negbinomial.size	0	0	3485	TRUE	TRUE	IFN-TAMs	0.658227	1.00966e-65
ATP1B1	OK	negbinomial.size	4.54401e-56	1.88094e-54	5274	TRUE	TRUE	Inflam-TAMs	0.442965	1.54154e-64
CXCL9	OK	negbinomial.size	0	0	2342	TRUE	TRUE	Prolif-TAMs	1.13807	1.90076e-64
MASP2	OK	negbinomial.size	1.689e-23	3.36585e-22	875	FALSE	TRUE	Inflam-TAMs	0.381786	6.34561e-64
ATF5	OK	negbinomial.size	7.14142e-52	2.77749e-50	4138	TRUE	TRUE	Prolif-TAMs	0.454143	1.72169e-63
PLAC8	OK	negbinomial.size	1.27967e-95	8.53569e-94	2043	TRUE	TRUE	Inflam-TAMs	0.506652	2.36246e-63
MPC2	OK	negbinomial.size	2.07739e-17	3.27536e-16	6427	TRUE	TRUE	Prolif-TAMs	0.288705	3.43006e-63
RP11-386I14.4	OK	negbinomial.size	0.011164	0.0398392	2267	TRUE	TRUE	IFN-TAMs	0.298757	4.74629e-63
KPNA2	OK	negbinomial.size	3.57365e-06	2.41752e-05	3579	TRUE	TRUE	Prolif-TAMs	0.259293	2.67684e-62
SMPDL3A	OK	negbinomial.size	1.12369e-97	7.63368e-96	3575	TRUE	TRUE	Inflam-TAMs	0.487627	5.00498e-62
IGLV1-40	OK	negbinomial.size	7.2528e-12	8.31424e-11	492	FALSE	TRUE	LA-TAMs	1.83896	8.07029e-62
VCX3A	OK	negbinomial.size	5.03227e-14	6.62741e-13	553	FALSE	TRUE	IFN-TAMs	0.321413	9.27215e-62
TNFAIP2	OK	negbinomial.size	1.55299e-37	4.58017e-36	5569	TRUE	TRUE	Inflam-TAMs	0.450056	1.85042e-61
IGF1	OK	negbinomial.size	1.783e-105	1.32679e-103	2937	TRUE	TRUE	Inflam-TAMs	0.534238	4.32638e-61
GLUL	OK	negbinomial.size	7.55327e-274	2.11385e-271	11030	TRUE	TRUE	Inflam-TAMs	0.323129	8.18233e-60
S100B	OK	negbinomial.size	1.34671e-190	2.12722e-188	1285	TRUE	TRUE	Prolif-TAMs	0.357678	1.1631e-59
DUSP4	OK	negbinomial.size	2.78501e-143	3.00024e-141	1486	TRUE	TRUE	Prolif-TAMs	0.430321	1.47148e-59
BCL2A1	OK	negbinomial.size	4.13153e-257	1.07449e-254	6620	TRUE	TRUE	IFN-TAMs	0.506275	1.17169e-58
CTSZ	OK	negbinomial.size	0	0	9939	TRUE	TRUE	Inflam-TAMs	0.342981	2.01759e-58
MT1G	OK	negbinomial.size	2.72554e-307	9.2335e-305	2874	TRUE	TRUE	Prolif-TAMs	0.87613	2.71172e-58
ASGR1	OK	negbinomial.size	2.2551e-07	1.76749e-06	2744	TRUE	TRUE	Inflam-TAMs	0.364628	1.67894e-57
SLAMF9	OK	negbinomial.size	3.96372e-26	8.60489e-25	978	TRUE	TRUE	Prolif-TAMs	0.27713	4.6933e-57
CD68	OK	negbinomial.size	1.48284e-289	4.65593e-287	11008	TRUE	TRUE	Inflam-TAMs	0.266951	2.09083e-56
S100A9	OK	negbinomial.size	8.06077e-151	9.52021e-149	5973	TRUE	TRUE	Prolif-TAMs	0.409865	9.77602e-56
C8G	OK	negbinomial.size	6.80848e-14	8.88485e-13	1292	TRUE	TRUE	Inflam-TAMs	0.394966	1.53407e-55
CD14	OK	negbinomial.size	0	0	8560	TRUE	TRUE	Prolif-TAMs	0.649657	5.72089e-55
AADAC	OK	negbinomial.size	3.35124e-16	5.0107e-15	844	FALSE	TRUE	Inflam-TAMs	0.44548	1.80942e-54
IFI30	OK	negbinomial.size	3.39852e-56	1.40905e-54	5938	TRUE	TRUE	Prolif-TAMs	0.386371	1.79066e-53
TM7SF2	OK	negbinomial.size	1.78312e-06	1.2585e-05	1119	FALSE	TRUE	Inflam-TAMs	0.321466	1.88335e-53
SCD	OK	negbinomial.size	1.80917e-139	1.90905e-137	4114	TRUE	TRUE	Inflam-TAMs	0.380245	4.31845e-53
MAFB	OK	negbinomial.size	4.21788e-73	2.22081e-71	8083	TRUE	TRUE	IFN-TAMs	0.389157	8.37411e-53
SLC2A2	OK	negbinomial.size	1.62247e-45	5.63749e-44	981	FALSE	TRUE	Inflam-TAMs	0.512497	1.11887e-52
FCGR3A	OK	negbinomial.size	0	0	8056	TRUE	TRUE	Inflam-TAMs	0.312827	1.22298e-52
SOD2	OK	negbinomial.size	0.00206378	0.00894096	10760	TRUE	TRUE	IFN-TAMs	0.394257	1.53978e-50
GBP1	OK	negbinomial.size	0	0	4326	TRUE	TRUE	Prolif-TAMs	0.52355	3.00417e-50
CFB	OK	negbinomial.size	3.44227e-20	6.07042e-19	1740	TRUE	TRUE	Inflam-TAMs	0.46502	4.67389e-50
CPB2	OK	negbinomial.size	4.01543e-15	5.64946e-14	986	TRUE	TRUE	Inflam-TAMs	0.537162	5.51801e-50
CYP2C9	OK	negbinomial.size	5.22282e-17	8.12519e-16	892	FALSE	TRUE	Inflam-TAMs	0.431363	9.97996e-50
FAM26F	OK	negbinomial.size	2.2497e-212	4.05056e-210	7746	TRUE	TRUE	Inflam-TAMs	0.396172	1.02019e-49
HES1	OK	negbinomial.size	3.59967e-17	5.63937e-16	5693	TRUE	TRUE	IFN-TAMs	0.523498	2.77194e-49
TNFAIP6	OK	negbinomial.size	9.39247e-90	5.91266e-88	1112	TRUE	TRUE	IFN-TAMs	0.644214	1.31365e-47
HSPA5	OK	negbinomial.size	1.12129e-46	4.01528e-45	8647	TRUE	TRUE	IFN-TAMs	0.471072	2.64456e-47
CAPZA2	OK	negbinomial.size	6.27536e-08	5.20695e-07	8452	TRUE	TRUE	Inflam-TAMs	0.338727	6.03218e-47
FABP5	OK	negbinomial.size	1.25642e-120	1.11549e-118	9272	TRUE	TRUE	Prolif-TAMs	0.625073	1.68961e-46
VMO1	OK	negbinomial.size	3.20927e-26	6.99653e-25	3779	TRUE	TRUE	Inflam-TAMs	0.380885	3.35418e-46
CREB5	OK	negbinomial.size	1.22551e-13	1.56981e-12	1822	TRUE	TRUE	IFN-TAMs	0.30939	5.11816e-46
FCER1A	OK	negbinomial.size	0	0	699	TRUE	TRUE	IFN-TAMs	0.632694	8.08233e-46
IL1B	OK	negbinomial.size	2.35891e-28	5.47655e-27	6630	TRUE	TRUE	IFN-TAMs	0.297449	1.25785e-45
CTSL	OK	negbinomial.size	2.76527e-242	6.47249e-240	8699	TRUE	TRUE	Prolif-TAMs	0.389272	1.62219e-44
SNHG25	OK	negbinomial.size	1.32947e-225	2.61296e-223	4767	TRUE	TRUE	Inflam-TAMs	0.350088	2.01221e-44
NME1	OK	negbinomial.size	2.59519e-32	6.74252e-31	4786	TRUE	TRUE	Inflam-TAMs	0.333523	4.9093e-44
ANKRD22	OK	negbinomial.size	1.13824e-57	4.83603e-56	1939	TRUE	TRUE	Prolif-TAMs	0.286648	5.51456e-44
ACOX2	OK	negbinomial.size	2.33261e-05	0.000142825	456	FALSE	TRUE	Inflam-TAMs	0.260885	4.63607e-43
GPX2	OK	negbinomial.size	3.23537e-81	1.8594e-79	1765	TRUE	TRUE	Inflam-TAMs	0.672356	7.68137e-42
PTGDS	OK	negbinomial.size	4.49886e-07	3.39485e-06	871	TRUE	TRUE	LA-TAMs	2.11018	1.08114e-41
ALDH1A1	OK	negbinomial.size	0	0	4904	TRUE	TRUE	Prolif-TAMs	0.273059	1.36215e-41
NAMPT	OK	negbinomial.size	0.000232948	0.00121583	9634	TRUE	TRUE	IFN-TAMs	0.332822	2.66671e-40
TOP2A	OK	negbinomial.size	4.05794e-58	1.7298e-56	714	FALSE	TRUE	Prolif-TAMs	0.254967	5.4235e-40
HBB	OK	negbinomial.size	1.17516e-266	3.15175e-264	3585	TRUE	TRUE	IFN-TAMs	0.552571	7.20564e-40
GPR183	OK	negbinomial.size	5.14902e-15	7.19717e-14	8618	TRUE	TRUE	Inflam-TAMs	0.453007	6.51305e-39
TFPI	OK	negbinomial.size	2.07343e-21	3.82153e-20	2054	TRUE	TRUE	Inflam-TAMs	0.570232	1.30156e-38
BCHE	OK	negbinomial.size	9.4457e-09	8.47973e-08	636	FALSE	TRUE	Inflam-TAMs	0.328355	1.42009e-38
C5AR1	OK	negbinomial.size	1.891e-05	0.000117461	6780	TRUE	TRUE	IFN-TAMs	0.397555	2.02335e-38
MMP12	OK	negbinomial.size	2.61723e-29	6.29775e-28	1438	TRUE	TRUE	IFN-TAMs	0.848305	6.39485e-38
SPON2	OK	negbinomial.size	3.93479e-36	1.12816e-34	1959	TRUE	TRUE	Inflam-TAMs	0.25597	1.08754e-37
FTCD	OK	negbinomial.size	1.34732e-11	1.51021e-10	770	FALSE	TRUE	Inflam-TAMs	0.349267	1.32672e-37
IGHV1-18	OK	negbinomial.size	2.60072e-06	1.79135e-05	211	FALSE	TRUE	LA-TAMs	1.03791	2.30212e-37
NPL	OK	negbinomial.size	2.27397e-204	3.82667e-202	5575	TRUE	TRUE	Inflam-TAMs	0.295177	1.44213e-36
DHRS3	OK	negbinomial.size	9.93513e-61	4.38013e-59	3762	TRUE	TRUE	Inflam-TAMs	0.367405	3.9768e-36
HBA2	OK	negbinomial.size	5.35052e-302	1.78909e-299	2777	TRUE	TRUE	IFN-TAMs	0.716873	5.99801e-36
UBD	OK	negbinomial.size	3.58676e-127	3.35812e-125	1537	TRUE	TRUE	Inflam-TAMs	0.582013	2.58957e-35
PAH	OK	negbinomial.size	7.77985e-32	1.99139e-30	989	FALSE	TRUE	Inflam-TAMs	0.384761	5.87092e-35
PHB	OK	negbinomial.size	1.06582e-26	2.3718e-25	5437	TRUE	TRUE	Inflam-TAMs	0.326554	8.1059e-35
IL18	OK	negbinomial.size	3.35538e-52	1.31694e-50	5299	TRUE	TRUE	Inflam-TAMs	0.261061	1.08833e-34
CD163	OK	negbinomial.size	2.57637e-273	7.13265e-271	7664	TRUE	TRUE	Inflam-TAMs	0.296933	4.24278e-34
TREM2	OK	negbinomial.size	0	0	5254	TRUE	TRUE	Prolif-TAMs	0.326171	4.98023e-34
APOC4-APOC2	OK	negbinomial.size	4.97628e-15	6.95949e-14	1367	TRUE	TRUE	Inflam-TAMs	0.288202	2.81331e-33
ITIH2	OK	negbinomial.size	1.37419e-14	1.86511e-13	1442	TRUE	TRUE	Inflam-TAMs	0.430641	5.67953e-33
IDO1	OK	negbinomial.size	1.12105e-14	1.53123e-13	694	TRUE	TRUE	Prolif-TAMs	0.656845	9.47677e-33
CCL20	OK	negbinomial.size	3.48791e-165	4.49017e-163	3078	TRUE	TRUE	LA-TAMs	1.4681	3.73798e-32
EBI3	OK	negbinomial.size	3.66574e-62	1.63857e-60	2737	TRUE	TRUE	Inflam-TAMs	0.29816	5.69309e-32
MT1X	OK	negbinomial.size	2.98279e-116	2.52624e-114	6236	TRUE	TRUE	Prolif-TAMs	0.614073	5.86885e-32
FDPS	OK	negbinomial.size	8.20612e-08	6.72233e-07	4017	TRUE	TRUE	Inflam-TAMs	0.298977	1.55109e-31
ICAM1	OK	negbinomial.size	6.94267e-10	6.91233e-09	6402	TRUE	TRUE	IFN-TAMs	0.271675	1.2042e-30
RCAN1	OK	negbinomial.size	2.09242e-59	9.06961e-58	2763	TRUE	TRUE	Inflam-TAMs	0.57089	1.90572e-30
RGS16	OK	negbinomial.size	1.87048e-46	6.66103e-45	1039	TRUE	TRUE	Prolif-TAMs	0.304583	2.62038e-30
F12	OK	negbinomial.size	5.43567e-09	5.0033e-08	1242	TRUE	TRUE	Inflam-TAMs	0.390812	4.51883e-30
PCK1	OK	negbinomial.size	3.56881e-18	5.82295e-17	1247	TRUE	TRUE	Inflam-TAMs	0.418053	6.41911e-30
TUBA1B	OK	negbinomial.size	3.76478e-156	4.6158e-154	10929	TRUE	TRUE	Prolif-TAMs	0.358556	7.72952e-30
IGKV2D-28	OK	negbinomial.size	1.08628e-08	9.69447e-08	265	FALSE	TRUE	LA-TAMs	1.17145	1.76364e-29
GBP5	OK	negbinomial.size	5.13854e-156	6.27024e-154	2206	TRUE	TRUE	Prolif-TAMs	0.351265	1.97067e-29
SLC27A5	OK	negbinomial.size	6.09699e-06	4.01584e-05	1359	TRUE	TRUE	Inflam-TAMs	0.368588	2.26662e-29
TNFSF13B	OK	negbinomial.size	9.26858e-61	4.09328e-59	7112	TRUE	TRUE	Prolif-TAMs	0.302776	3.17969e-29
MMP19	OK	negbinomial.size	1.28409e-18	2.14824e-17	3129	TRUE	TRUE	IFN-TAMs	0.276984	6.20919e-29
APOA5	OK	negbinomial.size	2.2539e-13	2.85165e-12	850	FALSE	TRUE	Inflam-TAMs	0.360365	1.40196e-28
CTTN	OK	negbinomial.size	4.4425e-16	6.6078e-15	1002	TRUE	TRUE	Inflam-TAMs	0.462426	1.8793e-28
MT1E	OK	negbinomial.size	3.5021e-111	2.80899e-109	3329	TRUE	TRUE	Prolif-TAMs	0.472171	2.95983e-28
PLA2G7	OK	negbinomial.size	2.31366e-234	4.96415e-232	5284	TRUE	TRUE	Inflam-TAMs	0.258665	3.13769e-28
VIM	OK	negbinomial.size	9.81449e-05	0.000545657	11600	TRUE	TRUE	Prolif-TAMs	0.254398	5.10794e-27
CPS1	OK	negbinomial.size	9.39743e-16	1.37241e-14	712	FALSE	TRUE	Inflam-TAMs	0.395554	1.20991e-26
CXCL10	OK	negbinomial.size	0	0	2429	TRUE	TRUE	Prolif-TAMs	0.519958	1.52175e-26
NFKBIA	OK	negbinomial.size	4.29312e-14	5.67428e-13	10878	TRUE	TRUE	IFN-TAMs	0.290921	2.23192e-25
CYR61	OK	negbinomial.size	2.85234e-07	2.20472e-06	598	FALSE	TRUE	LA-TAMs	0.540289	4.53508e-25
NR4A3	OK	negbinomial.size	1.80881e-10	1.88091e-09	4206	TRUE	TRUE	IFN-TAMs	0.44331	4.54741e-25
GPNMB	OK	negbinomial.size	0	0	8208	TRUE	TRUE	Prolif-TAMs	0.311901	2.25852e-24
FILIP1L	OK	negbinomial.size	0.00109193	0.00501139	2681	TRUE	TRUE	Inflam-TAMs	0.264883	4.12734e-24
THBD	OK	negbinomial.size	5.63803e-09	5.17698e-08	2670	TRUE	TRUE	IFN-TAMs	0.303655	8.78164e-24
HAMP	OK	negbinomial.size	1.67538e-16	2.53145e-15	1034	TRUE	TRUE	Prolif-TAMs	0.303743	8.8443e-24
OSGIN1	OK	negbinomial.size	1.60582e-25	3.42261e-24	1365	TRUE	TRUE	Inflam-TAMs	0.340765	1.11892e-23
SNX10	OK	negbinomial.size	3.40587e-90	2.15457e-88	7084	TRUE	TRUE	Inflam-TAMs	0.312405	4.61979e-23
CXCL12	OK	negbinomial.size	3.16539e-108	2.44742e-106	2738	TRUE	TRUE	Inflam-TAMs	0.546623	4.92098e-23
WARS	OK	negbinomial.size	1.71686e-45	5.9494e-44	3628	TRUE	TRUE	Prolif-TAMs	0.293212	5.70355e-23
C1S	OK	negbinomial.size	2.91097e-09	2.74739e-08	2047	TRUE	TRUE	Inflam-TAMs	0.335084	7.82277e-23
HSP90B1	OK	negbinomial.size	4.0386e-133	4.07772e-131	9379	TRUE	TRUE	LA-TAMs	0.888173	8.9669e-22
CTSB	OK	negbinomial.size	0	0	11586	TRUE	TRUE	Prolif-TAMs	0.296962	1.25367e-21
SDS	OK	negbinomial.size	5.04508e-11	5.43344e-10	3899	TRUE	TRUE	Inflam-TAMs	0.302531	1.85316e-21
CETP	OK	negbinomial.size	7.23748e-102	5.19062e-100	1027	TRUE	TRUE	Inflam-TAMs	0.744029	4.14196e-21
PLG	OK	negbinomial.size	2.39394e-11	2.63969e-10	1688	TRUE	TRUE	Inflam-TAMs	0.410189	1.09475e-20
CCL2	OK	negbinomial.size	5.6001e-11	6.01777e-10	2414	TRUE	TRUE	IFN-TAMs	0.314426	1.10423e-20
CYP3A5	OK	negbinomial.size	6.96558e-12	7.99923e-11	958	FALSE	TRUE	Inflam-TAMs	0.345783	7.88463e-20
HMOX1	OK	negbinomial.size	9.29493e-100	6.45058e-98	7250	TRUE	TRUE	IFN-TAMs	0.340012	1.17957e-19
RP11-1143G9.4	OK	negbinomial.size	1.68656e-256	4.34239e-254	3882	TRUE	TRUE	IFN-TAMs	0.686769	1.43631e-19
RP11-160E2.6	OK	negbinomial.size	7.39089e-39	2.25466e-37	1874	TRUE	TRUE	Inflam-TAMs	0.258761	1.48456e-19
MT2A	OK	negbinomial.size	3.11991e-233	6.58429e-231	10335	TRUE	TRUE	Prolif-TAMs	0.361486	5.93693e-19
LTB	OK	negbinomial.size	0	0	1920	TRUE	TRUE	LA-TAMs	1.9799	1.40271e-18
CCL3	OK	negbinomial.size	2.34858e-12	2.7789e-11	9622	TRUE	TRUE	IFN-TAMs	0.302516	5.831e-18
EREG	OK	negbinomial.size	1.29791e-145	1.42809e-143	2281	TRUE	TRUE	IFN-TAMs	0.783272	9.4229e-18
IGHV3-21	OK	negbinomial.size	0.00111649	0.00511409	339	FALSE	TRUE	LA-TAMs	1.07933	2.09407e-17
CHI3L1	OK	negbinomial.size	8.39516e-84	4.96897e-82	1023	TRUE	TRUE	LA-TAMs	0.290677	2.77331e-17
HPGD	OK	negbinomial.size	1.00313e-22	1.94778e-21	452	FALSE	TRUE	LA-TAMs	0.548417	2.93021e-17
PON1	OK	negbinomial.size	0.000173304	0.000925929	1027	FALSE	TRUE	Inflam-TAMs	0.38763	8.25326e-17
CXCL2	OK	negbinomial.size	0.00186163	0.00815021	6534	TRUE	TRUE	IFN-TAMs	0.769903	4.72852e-16
TSC22D1	OK	negbinomial.size	6.39981e-48	2.33725e-46	4359	TRUE	TRUE	Inflam-TAMs	0.321521	1.80453e-15
SERPINE1	OK	negbinomial.size	1.70895e-05	0.000106719	718	FALSE	TRUE	LA-TAMs	0.32666	2.11848e-15
GEM	OK	negbinomial.size	7.92613e-06	5.13523e-05	1745	TRUE	TRUE	IFN-TAMs	0.27578	3.18067e-15
TUBA1C	OK	negbinomial.size	1.64031e-09	1.58413e-08	4859	TRUE	TRUE	Prolif-TAMs	0.295106	1.01771e-14
IGKV4-1	OK	negbinomial.size	7.74866e-08	6.35973e-07	394	FALSE	TRUE	LA-TAMs	1.13095	2.21082e-14
TDO2	OK	negbinomial.size	7.34053e-08	6.0363e-07	812	FALSE	TRUE	LA-TAMs	0.456137	3.23343e-14
YBX3	OK	negbinomial.size	0.00294028	0.0122537	6093	TRUE	TRUE	IFN-TAMs	0.310563	3.5291e-14
MMP9	OK	negbinomial.size	1.75447e-56	7.30945e-55	3631	TRUE	TRUE	IFN-TAMs	0.678281	1.20757e-13
KIAA0101	OK	negbinomial.size	0.0126206	0.0443485	1015	TRUE	TRUE	Prolif-TAMs	0.384971	1.62964e-13
CFHR2	OK	negbinomial.size	9.26506e-31	2.32276e-29	889	FALSE	TRUE	Inflam-TAMs	0.424613	1.65929e-13
AGR2	OK	negbinomial.size	1.99541e-18	3.31457e-17	1199	TRUE	TRUE	Prolif-TAMs	0.334279	2.60503e-13
HMGCS2	OK	negbinomial.size	5.66586e-08	4.72253e-07	1225	TRUE	TRUE	Inflam-TAMs	0.422292	6.28871e-13
CXCL3	OK	negbinomial.size	5.09469e-33	1.34813e-31	5153	TRUE	TRUE	IFN-TAMs	0.845704	1.17031e-12
SERPINA7	OK	negbinomial.size	2.19811e-18	3.63953e-17	545	FALSE	TRUE	Inflam-TAMs	0.355385	1.18761e-12
C4BPB	OK	negbinomial.size	1.87467e-08	1.63784e-07	1055	FALSE	TRUE	Inflam-TAMs	0.278231	1.88065e-12
MIR155HG	OK	negbinomial.size	2.86062e-05	0.000172852	2276	TRUE	TRUE	LA-TAMs	0.335963	9.7378e-12
SLPI	OK	negbinomial.size	9.72165e-06	6.22955e-05	863	TRUE	TRUE	LA-TAMs	1.62874	1.38677e-11
IGLC3	OK	negbinomial.size	5.70898e-165	7.27669e-163	3365	TRUE	TRUE	LA-TAMs	5.0068	1.69586e-11
PI3	OK	negbinomial.size	0.00181261	0.00795862	140	FALSE	TRUE	LA-TAMs	0.526268	1.93622e-11
CXCL11	OK	negbinomial.size	1.59278e-198	2.61205e-196	861	TRUE	TRUE	Prolif-TAMs	0.33956	4.13373e-11
SAA4	OK	negbinomial.size	0.00110249	0.00505535	887	FALSE	TRUE	LA-TAMs	0.527118	7.31803e-11
FCGBP	OK	negbinomial.size	1.46091e-157	1.8171e-155	1129	TRUE	TRUE	Prolif-TAMs	0.258576	1.83777e-10
JCHAIN	OK	negbinomial.size	2.49226e-15	3.54325e-14	1387	TRUE	TRUE	LA-TAMs	2.38191	2.97349e-10
FXYD1	OK	negbinomial.size	0.000831245	0.00391692	1290	TRUE	TRUE	Inflam-TAMs	0.32596	3.23713e-10
MGLL	OK	negbinomial.size	1.03359e-74	5.61429e-73	3125	TRUE	TRUE	Inflam-TAMs	0.33081	6.20892e-10
CRYAB	OK	negbinomial.size	9.1457e-40	2.8577e-38	319	FALSE	TRUE	LA-TAMs	0.436437	6.45788e-10
HIST1H4C	OK	negbinomial.size	4.22297e-66	2.03232e-64	3964	TRUE	TRUE	Prolif-TAMs	0.834428	7.2116e-10
C15orf48	OK	negbinomial.size	4.22154e-159	5.32804e-157	6555	TRUE	TRUE	IFN-TAMs	0.289547	1.76986e-09
RNASE1	OK	negbinomial.size	0	0	6997	TRUE	TRUE	Prolif-TAMs	0.255694	1.9012e-09
S100A10	OK	negbinomial.size	1.3587e-108	1.05687e-106	10228	TRUE	TRUE	IFN-TAMs	0.263058	2.02187e-09
IGHA1	OK	negbinomial.size	6.20283e-12	7.15648e-11	2451	TRUE	TRUE	LA-TAMs	2.16916	3.55587e-09
KHK	OK	negbinomial.size	5.93581e-13	7.26374e-12	1567	TRUE	TRUE	Inflam-TAMs	0.471756	4.25505e-09
ARG1	OK	negbinomial.size	7.48381e-21	1.35313e-19	920	FALSE	TRUE	Inflam-TAMs	0.336784	4.35189e-09
IL2RA	OK	negbinomial.size	1.41527e-67	6.96729e-66	1357	TRUE	TRUE	LA-TAMs	0.302358	4.82426e-09
SDC4	OK	negbinomial.size	6.75366e-09	6.1444e-08	2301	TRUE	TRUE	LA-TAMs	0.394422	5.39554e-09
CKS1B	OK	negbinomial.size	3.4216e-15	4.83777e-14	3326	TRUE	TRUE	Prolif-TAMs	0.258357	1.94826e-08
CA2	OK	negbinomial.size	1.69449e-22	3.26312e-21	1910	TRUE	TRUE	LA-TAMs	0.287497	2.86775e-08
TNFSF14	OK	negbinomial.size	9.20982e-92	5.884e-90	688	FALSE	TRUE	LA-TAMs	0.412355	7.10245e-08
HK2	OK	negbinomial.size	0.00293989	0.0122537	1804	TRUE	TRUE	Prolif-TAMs	0.272714	7.5128e-08
GADD45G	OK	negbinomial.size	2.15028e-24	4.3939e-23	2605	TRUE	TRUE	LA-TAMs	0.476338	1.43696e-07
CFP	OK	negbinomial.size	2.44209e-72	1.27538e-70	2596	TRUE	TRUE	Inflam-TAMs	0.581667	1.77186e-07
VCAN	OK	negbinomial.size	9.9701e-49	3.67765e-47	1710	TRUE	TRUE	IFN-TAMs	0.390876	3.73393e-07
S100A8	OK	negbinomial.size	0	0	2462	TRUE	TRUE	IFN-TAMs	1.06551	3.80756e-07
FABP3	OK	negbinomial.size	5.85845e-100	4.07669e-98	2809	TRUE	TRUE	Inflam-TAMs	0.322527	7.52943e-07
CFH	OK	negbinomial.size	6.73086e-18	1.0838e-16	2187	TRUE	TRUE	LA-TAMs	0.811515	2.72634e-06
SERPINA6	OK	negbinomial.size	3.66255e-05	0.000218185	1371	TRUE	TRUE	Inflam-TAMs	0.385793	3.30007e-06
CCL21	OK	negbinomial.size	3.44695e-05	0.000206152	116	FALSE	TRUE	LA-TAMs	1.25222	3.56655e-06
IGFBP2	OK	negbinomial.size	1.03816e-27	2.36964e-26	1694	TRUE	TRUE	Inflam-TAMs	0.295951	6.66488e-06
IGLL5	OK	negbinomial.size	1.02683e-12	1.24121e-11	110	FALSE	TRUE	LA-TAMs	1.51902	1.32315e-05
TNFRSF4	OK	negbinomial.size	1.54358e-28	3.59988e-27	1151	TRUE	TRUE	LA-TAMs	1.03388	3.88637e-05
TFF1	OK	negbinomial.size	0.00179426	0.00789013	101	FALSE	TRUE	LA-TAMs	0.28594	6.13655e-05
DHRS9	OK	negbinomial.size	2.81118e-16	4.21301e-15	1960	TRUE	TRUE	Inflam-TAMs	0.287625	6.92956e-05
ID3	OK	negbinomial.size	1.22175e-10	1.28184e-09	2585	TRUE	TRUE	LA-TAMs	0.517233	7.31527e-05
DEFB1	OK	negbinomial.size	1.53237e-13	1.95413e-12	1318	TRUE	TRUE	LA-TAMs	0.320291	0.000141323
CPA3	OK	negbinomial.size	2.89418e-27	6.53654e-26	32	FALSE	TRUE	LA-TAMs	0.399836	0.000239532
BIRC3	OK	negbinomial.size	9.99931e-194	1.58921e-191	5007	TRUE	TRUE	Prolif-TAMs	0.255335	0.00127497
DERL3	OK	negbinomial.size	7.44008e-06	4.84962e-05	376	FALSE	TRUE	LA-TAMs	0.691755	0.00130032
LBP	OK	negbinomial.size	7.00539e-07	5.15926e-06	832	FALSE	TRUE	LA-TAMs	0.77283	0.00327711
CSAG1	OK	negbinomial.size	0.00807086	0.0300073	444	FALSE	TRUE	LA-TAMs	0.300974	0.00338585
HBA1	OK	negbinomial.size	4.66937e-132	4.58864e-130	1144	TRUE	TRUE	IFN-TAMs	0.507434	0.00430924
IGHV6-1	OK	negbinomial.size	7.27336e-05	0.000413393	113	FALSE	TRUE	LA-TAMs	0.494259	0.00454522
S100P	OK	negbinomial.size	4.93809e-06	3.28784e-05	238	FALSE	TRUE	LA-TAMs	0.357619	0.00559174
COLEC12	OK	negbinomial.size	8.70135e-52	3.36893e-50	1487	TRUE	TRUE	LA-TAMs	0.324301	0.00572301
ITGA5	OK	negbinomial.size	2.99543e-11	3.27993e-10	1222	TRUE	TRUE	LA-TAMs	0.258084	0.00590713
BNIP3	OK	negbinomial.size	2.80335e-05	0.000169591	4446	TRUE	TRUE	LA-TAMs	0.291967	0.00934938
FO538757.2	OK	negbinomial.size	8.34092e-08	6.82624e-07	1248	FALSE	FALSE	#N/A	#N/A	#N/A
RP11-206L10.9	OK	negbinomial.size	2.40294e-05	0.000146851	262	FALSE	FALSE	#N/A	#N/A	#N/A
LINC00115	OK	negbinomial.size	0.0134236	0.0468062	228	FALSE	FALSE	#N/A	#N/A	#N/A
FAM41C	OK	negbinomial.size	0.00266325	0.0112282	220	FALSE	FALSE	#N/A	#N/A	#N/A
ISG15	OK	negbinomial.size	0.000589291	0.00285734	7363	TRUE	FALSE	#N/A	#N/A	#N/A
TNFRSF18	OK	negbinomial.size	1.57825e-48	5.79674e-47	555	FALSE	FALSE	#N/A	#N/A	#N/A
SDF4	OK	negbinomial.size	2.48249e-19	4.25827e-18	4646	TRUE	FALSE	#N/A	#N/A	#N/A
ACAP3	OK	negbinomial.size	0.00419937	0.0168649	590	FALSE	FALSE	#N/A	#N/A	#N/A
PUSL1	OK	negbinomial.size	0.000245735	0.00127921	760	FALSE	FALSE	#N/A	#N/A	#N/A
CPTP	OK	negbinomial.size	0.000527808	0.00258502	783	FALSE	FALSE	#N/A	#N/A	#N/A
DVL1	OK	negbinomial.size	0.00534451	0.0208493	365	FALSE	FALSE	#N/A	#N/A	#N/A
MXRA8	OK	negbinomial.size	0.000565665	0.00275211	77	FALSE	FALSE	#N/A	#N/A	#N/A
AURKAIP1	OK	negbinomial.size	3.0318e-20	5.35756e-19	7108	TRUE	FALSE	#N/A	#N/A	#N/A
MRPL20	OK	negbinomial.size	1.38273e-09	1.34344e-08	6452	TRUE	FALSE	#N/A	#N/A	#N/A
ANKRD65	OK	negbinomial.size	0.00113703	0.00520449	157	FALSE	FALSE	#N/A	#N/A	#N/A
ATAD3A	OK	negbinomial.size	0.000111968	0.000616255	792	FALSE	FALSE	#N/A	#N/A	#N/A
RP11-345P4.9	OK	negbinomial.size	0.00130936	0.00591233	269	FALSE	FALSE	#N/A	#N/A	#N/A
MIB2	OK	negbinomial.size	0.00316087	0.0130568	740	FALSE	FALSE	#N/A	#N/A	#N/A
NADK	OK	negbinomial.size	6.1364e-11	6.5694e-10	2379	TRUE	FALSE	#N/A	#N/A	#N/A
GNB1	OK	negbinomial.size	1.37794e-16	2.09061e-15	4819	TRUE	FALSE	#N/A	#N/A	#N/A
TMEM52	OK	negbinomial.size	0.00207175	0.00897248	99	FALSE	FALSE	#N/A	#N/A	#N/A
PRKCZ	OK	negbinomial.size	0.00294151	0.0122569	129	FALSE	FALSE	#N/A	#N/A	#N/A
RP5-892K4.1	OK	negbinomial.size	0.000411007	0.00205799	29	FALSE	FALSE	#N/A	#N/A	#N/A
SKI	OK	negbinomial.size	5.90477e-06	3.89521e-05	1117	FALSE	FALSE	#N/A	#N/A	#N/A
RER1	OK	negbinomial.size	1.17241e-34	3.23191e-33	5731	TRUE	FALSE	#N/A	#N/A	#N/A
PEX10	OK	negbinomial.size	0.0013942	0.00625945	945	FALSE	FALSE	#N/A	#N/A	#N/A
PLCH2	OK	negbinomial.size	0.00593526	0.0228697	18	FALSE	FALSE	#N/A	#N/A	#N/A
RP3-395M20.12	OK	negbinomial.size	4.09652e-09	3.81596e-08	951	FALSE	FALSE	#N/A	#N/A	#N/A
TNFRSF14	OK	negbinomial.size	2.6288e-12	3.0934e-11	5208	TRUE	FALSE	#N/A	#N/A	#N/A
FAM213B	OK	negbinomial.size	7.01295e-06	4.58164e-05	856	FALSE	FALSE	#N/A	#N/A	#N/A
LINC00982	OK	negbinomial.size	0.00243418	0.0103619	13	FALSE	FALSE	#N/A	#N/A	#N/A
PRDM16	OK	negbinomial.size	6.84189e-08	5.65516e-07	21	FALSE	FALSE	#N/A	#N/A	#N/A
TPRG1L	OK	negbinomial.size	0.000105631	0.000584001	867	FALSE	FALSE	#N/A	#N/A	#N/A
WRAP73	OK	negbinomial.size	0.00817879	0.0303691	770	FALSE	FALSE	#N/A	#N/A	#N/A
RPL22	OK	negbinomial.size	7.23831e-118	6.27491e-116	12134	TRUE	FALSE	#N/A	#N/A	#N/A
ICMT	OK	negbinomial.size	1.95473e-05	0.000121128	956	FALSE	FALSE	#N/A	#N/A	#N/A
ESPN	OK	negbinomial.size	0.000599172	0.00290197	350	FALSE	FALSE	#N/A	#N/A	#N/A
TNFRSF25	OK	negbinomial.size	2.04261e-18	3.39079e-17	268	FALSE	FALSE	#N/A	#N/A	#N/A
KLHL21	OK	negbinomial.size	0.00993165	0.0360562	867	FALSE	FALSE	#N/A	#N/A	#N/A
CAMTA1	OK	negbinomial.size	0.00250953	0.0106639	5658	TRUE	FALSE	#N/A	#N/A	#N/A
VAMP3	OK	negbinomial.size	1.13377e-13	1.45737e-12	4029	TRUE	FALSE	#N/A	#N/A	#N/A
PER3	OK	negbinomial.size	1.03183e-08	9.23361e-08	794	FALSE	FALSE	#N/A	#N/A	#N/A
UTS2	OK	negbinomial.size	6.47905e-08	5.36731e-07	618	FALSE	FALSE	#N/A	#N/A	#N/A
TNFRSF9	OK	negbinomial.size	1.16163e-05	7.38115e-05	531	FALSE	FALSE	#N/A	#N/A	#N/A
PARK7	OK	negbinomial.size	1.23422e-07	9.91808e-07	8886	TRUE	FALSE	#N/A	#N/A	#N/A
ERRFI1	OK	negbinomial.size	3.64176e-19	6.22192e-18	1814	TRUE	FALSE	#N/A	#N/A	#N/A
ENO1	OK	negbinomial.size	1.18339e-14	1.61382e-13	10249	TRUE	FALSE	#N/A	#N/A	#N/A
SLC2A5	OK	negbinomial.size	6.57755e-64	3.02044e-62	1381	TRUE	FALSE	#N/A	#N/A	#N/A
GPR157	OK	negbinomial.size	1.79836e-57	7.61554e-56	500	FALSE	FALSE	#N/A	#N/A	#N/A
SLC25A33	OK	negbinomial.size	0.00436528	0.0174632	2234	TRUE	FALSE	#N/A	#N/A	#N/A
CTNNBIP1	OK	negbinomial.size	9.71907e-06	6.22944e-05	2257	TRUE	FALSE	#N/A	#N/A	#N/A
UBE4B	OK	negbinomial.size	0.00060541	0.00292888	899	FALSE	FALSE	#N/A	#N/A	#N/A
KIF1B	OK	negbinomial.size	1.31727e-08	1.1675e-07	1971	TRUE	FALSE	#N/A	#N/A	#N/A
PGD	OK	negbinomial.size	1.16553e-21	2.16827e-20	3787	TRUE	FALSE	#N/A	#N/A	#N/A
DFFA	OK	negbinomial.size	0.00207766	0.00899502	1542	TRUE	FALSE	#N/A	#N/A	#N/A
FBXO2	OK	negbinomial.size	0.000691154	0.00330396	292	FALSE	FALSE	#N/A	#N/A	#N/A
FBXO6	OK	negbinomial.size	0.0036688	0.0149133	1771	TRUE	FALSE	#N/A	#N/A	#N/A
KIAA2013	OK	negbinomial.size	8.8073e-10	8.68818e-09	1919	TRUE	FALSE	#N/A	#N/A	#N/A
PLOD1	OK	negbinomial.size	5.35782e-27	1.20268e-25	2131	TRUE	FALSE	#N/A	#N/A	#N/A
MFN2	OK	negbinomial.size	1.32759e-07	1.06253e-06	1066	FALSE	FALSE	#N/A	#N/A	#N/A
MIIP	OK	negbinomial.size	0.0086737	0.031967	2004	TRUE	FALSE	#N/A	#N/A	#N/A
TNFRSF8	OK	negbinomial.size	6.64316e-09	6.046e-08	145	FALSE	FALSE	#N/A	#N/A	#N/A
TNFRSF1B	OK	negbinomial.size	2.16443e-05	0.000133001	5779	TRUE	FALSE	#N/A	#N/A	#N/A
PRDM2	OK	negbinomial.size	5.76603e-06	3.8115e-05	1838	TRUE	FALSE	#N/A	#N/A	#N/A
RP4-704D23.1	OK	negbinomial.size	0.0137259	0.0477215	10	FALSE	FALSE	#N/A	#N/A	#N/A
TMEM51	OK	negbinomial.size	1.8461e-50	7.01055e-49	2316	TRUE	FALSE	#N/A	#N/A	#N/A
FHAD1	OK	negbinomial.size	0.00132019	0.00595496	317	FALSE	FALSE	#N/A	#N/A	#N/A
EFHD2	OK	negbinomial.size	2.46419e-42	8.10288e-41	6092	TRUE	FALSE	#N/A	#N/A	#N/A
CASP9	OK	negbinomial.size	8.16494e-07	5.96884e-06	735	FALSE	FALSE	#N/A	#N/A	#N/A
AGMAT	OK	negbinomial.size	6.89147e-05	0.000393862	309	FALSE	FALSE	#N/A	#N/A	#N/A
PLEKHM2	OK	negbinomial.size	2.27464e-07	1.78172e-06	1855	TRUE	FALSE	#N/A	#N/A	#N/A
TMEM82	OK	negbinomial.size	0.000132883	0.000721951	146	FALSE	FALSE	#N/A	#N/A	#N/A
UQCRHL	OK	negbinomial.size	4.16478e-11	4.51308e-10	655	FALSE	FALSE	#N/A	#N/A	#N/A
FLJ37453	OK	negbinomial.size	0.000937148	0.00436483	523	FALSE	FALSE	#N/A	#N/A	#N/A
SPEN	OK	negbinomial.size	0.00671709	0.0255156	1600	TRUE	FALSE	#N/A	#N/A	#N/A
SZRD1	OK	negbinomial.size	0.00537981	0.0209743	3176	TRUE	FALSE	#N/A	#N/A	#N/A
NECAP2	OK	negbinomial.size	1.27472e-26	2.82203e-25	4476	TRUE	FALSE	#N/A	#N/A	#N/A
RP11-108M9.4	OK	negbinomial.size	1.18433e-05	7.51245e-05	2392	TRUE	FALSE	#N/A	#N/A	#N/A
ATP13A2	OK	negbinomial.size	2.17861e-20	3.85782e-19	1068	FALSE	FALSE	#N/A	#N/A	#N/A
SDHB	OK	negbinomial.size	2.73898e-30	6.78082e-29	5254	TRUE	FALSE	#N/A	#N/A	#N/A
PADI2	OK	negbinomial.size	2.60029e-09	2.46138e-08	338	FALSE	FALSE	#N/A	#N/A	#N/A
PADI4	OK	negbinomial.size	5.84987e-11	6.27831e-10	63	FALSE	FALSE	#N/A	#N/A	#N/A
ARHGEF10L	OK	negbinomial.size	0.000720976	0.00343441	922	FALSE	FALSE	#N/A	#N/A	#N/A
IGSF21	OK	negbinomial.size	8.66463e-46	3.03935e-44	1407	TRUE	FALSE	#N/A	#N/A	#N/A
IFFO2	OK	negbinomial.size	0.00188573	0.00823611	248	FALSE	FALSE	#N/A	#N/A	#N/A
UBR4	OK	negbinomial.size	0.0102184	0.0369355	1895	TRUE	FALSE	#N/A	#N/A	#N/A
RP1-43E13.2	OK	negbinomial.size	0.000914492	0.00426702	171	FALSE	FALSE	#N/A	#N/A	#N/A
EMC1	OK	negbinomial.size	0.00547414	0.0212904	950	FALSE	FALSE	#N/A	#N/A	#N/A
MRTO4	OK	negbinomial.size	2.94364e-08	2.52549e-07	1508	FALSE	FALSE	#N/A	#N/A	#N/A
AKR7A3	OK	negbinomial.size	2.77163e-06	1.90347e-05	553	FALSE	FALSE	#N/A	#N/A	#N/A
AKR7A2	OK	negbinomial.size	0.00991029	0.0359976	3414	TRUE	FALSE	#N/A	#N/A	#N/A
CAPZB	OK	negbinomial.size	7.70761e-56	3.18536e-54	9694	TRUE	FALSE	#N/A	#N/A	#N/A
MINOS1	OK	negbinomial.size	0.00321506	0.0132593	8827	TRUE	FALSE	#N/A	#N/A	#N/A
NBL1	OK	negbinomial.size	2.31827e-16	3.48647e-15	718	FALSE	FALSE	#N/A	#N/A	#N/A
PLA2G5	OK	negbinomial.size	0.0098654	0.0358814	72	FALSE	FALSE	#N/A	#N/A	#N/A
PLA2G2D	OK	negbinomial.size	1.54679e-92	1.00063e-90	388	FALSE	FALSE	#N/A	#N/A	#N/A
MUL1	OK	negbinomial.size	0.00282972	0.0118582	788	FALSE	FALSE	#N/A	#N/A	#N/A
CDA	OK	negbinomial.size	5.47437e-52	2.13883e-50	714	FALSE	FALSE	#N/A	#N/A	#N/A
PINK1	OK	negbinomial.size	4.84005e-07	3.63526e-06	1469	TRUE	FALSE	#N/A	#N/A	#N/A
DDOST	OK	negbinomial.size	7.57523e-16	1.11197e-14	4683	TRUE	FALSE	#N/A	#N/A	#N/A
HP1BP3	OK	negbinomial.size	0.0144027	0.0497153	4069	TRUE	FALSE	#N/A	#N/A	#N/A
ECE1	OK	negbinomial.size	6.56725e-11	7.01897e-10	486	FALSE	FALSE	#N/A	#N/A	#N/A
HSPG2	OK	negbinomial.size	3.9916e-11	4.33453e-10	702	FALSE	FALSE	#N/A	#N/A	#N/A
CELA3A	OK	negbinomial.size	1.16199e-16	1.77132e-15	252	FALSE	FALSE	#N/A	#N/A	#N/A
CDC42	OK	negbinomial.size	1.08186e-13	1.39273e-12	10357	TRUE	FALSE	#N/A	#N/A	#N/A
EPHB2	OK	negbinomial.size	1.64066e-15	2.35727e-14	604	FALSE	FALSE	#N/A	#N/A	#N/A
HNRNPR	OK	negbinomial.size	0.000833243	0.00392418	4142	TRUE	FALSE	#N/A	#N/A	#N/A
TCEA3	OK	negbinomial.size	1.76175e-09	1.6976e-08	805	FALSE	FALSE	#N/A	#N/A	#N/A
E2F2	OK	negbinomial.size	0.00134304	0.00604955	74	FALSE	FALSE	#N/A	#N/A	#N/A
RPL11	OK	negbinomial.size	2.04236e-186	3.11152e-184	12612	TRUE	FALSE	#N/A	#N/A	#N/A
TCEB3	OK	negbinomial.size	0.000118094	0.000647205	1628	TRUE	FALSE	#N/A	#N/A	#N/A
PITHD1	OK	negbinomial.size	2.80425e-34	7.64843e-33	3419	TRUE	FALSE	#N/A	#N/A	#N/A
LYPLA2	OK	negbinomial.size	0.000324331	0.00165719	2129	TRUE	FALSE	#N/A	#N/A	#N/A
GALE	OK	negbinomial.size	4.40808e-12	5.13552e-11	1370	FALSE	FALSE	#N/A	#N/A	#N/A
HMGCL	OK	negbinomial.size	5.43533e-22	1.02523e-20	2292	TRUE	FALSE	#N/A	#N/A	#N/A
PNRC2	OK	negbinomial.size	0.000465527	0.00230543	4413	TRUE	FALSE	#N/A	#N/A	#N/A
RCAN3	OK	negbinomial.size	7.85767e-12	8.98364e-11	1026	FALSE	FALSE	#N/A	#N/A	#N/A
RP4-594I10.3	OK	negbinomial.size	6.62313e-05	0.000379649	119	FALSE	FALSE	#N/A	#N/A	#N/A
CLIC4	OK	negbinomial.size	1.10517e-06	7.98841e-06	2522	TRUE	FALSE	#N/A	#N/A	#N/A
RUNX3	OK	negbinomial.size	4.78806e-18	7.75335e-17	1968	TRUE	FALSE	#N/A	#N/A	#N/A
SYF2	OK	negbinomial.size	8.00298e-24	1.60979e-22	6310	TRUE	FALSE	#N/A	#N/A	#N/A
RSRP1	OK	negbinomial.size	2.6586e-16	3.98899e-15	4911	TRUE	FALSE	#N/A	#N/A	#N/A
RP3-465N24.6	OK	negbinomial.size	0.00284869	0.0119202	17	FALSE	FALSE	#N/A	#N/A	#N/A
TMEM50A	OK	negbinomial.size	1.43819e-08	1.2716e-07	7723	TRUE	FALSE	#N/A	#N/A	#N/A
RHCE	OK	negbinomial.size	0.00853591	0.0315088	24	FALSE	FALSE	#N/A	#N/A	#N/A
MAN1C1	OK	negbinomial.size	2.01478e-06	1.41078e-05	514	FALSE	FALSE	#N/A	#N/A	#N/A
SEPN1	OK	negbinomial.size	1.51592e-09	1.46841e-08	1269	FALSE	FALSE	#N/A	#N/A	#N/A
PAQR7	OK	negbinomial.size	7.43913e-05	0.000421791	578	FALSE	FALSE	#N/A	#N/A	#N/A
STMN1	OK	negbinomial.size	8.12986e-70	4.12859e-68	6351	TRUE	FALSE	#N/A	#N/A	#N/A
ZNF593	OK	negbinomial.size	1.81326e-05	0.000112932	3197	TRUE	FALSE	#N/A	#N/A	#N/A
SH3BGRL3	OK	negbinomial.size	8.08127e-34	2.17873e-32	12227	TRUE	FALSE	#N/A	#N/A	#N/A
UBXN11	OK	negbinomial.size	2.95967e-11	3.24266e-10	1863	TRUE	FALSE	#N/A	#N/A	#N/A
CD52	OK	negbinomial.size	0	0	6467	TRUE	FALSE	#N/A	#N/A	#N/A
ZNF683	OK	negbinomial.size	0.00577094	0.0223167	41	FALSE	FALSE	#N/A	#N/A	#N/A
DHDDS	OK	negbinomial.size	8.55894e-05	0.000480416	1070	FALSE	FALSE	#N/A	#N/A	#N/A
ZDHHC18	OK	negbinomial.size	6.74394e-05	0.000386202	758	FALSE	FALSE	#N/A	#N/A	#N/A
NUDC	OK	negbinomial.size	0.00616244	0.0236249	6163	TRUE	FALSE	#N/A	#N/A	#N/A
NR0B2	OK	negbinomial.size	0.00286768	0.01199	498	FALSE	FALSE	#N/A	#N/A	#N/A
SYTL1	OK	negbinomial.size	5.91978e-52	2.30585e-50	457	FALSE	FALSE	#N/A	#N/A	#N/A
WASF2	OK	negbinomial.size	1.05205e-37	3.10989e-36	6184	TRUE	FALSE	#N/A	#N/A	#N/A
FGR	OK	negbinomial.size	3.23211e-92	2.08564e-90	3523	TRUE	FALSE	#N/A	#N/A	#N/A
IFI6	OK	negbinomial.size	2.38852e-11	2.63484e-10	6081	TRUE	FALSE	#N/A	#N/A	#N/A
FAM76A	OK	negbinomial.size	0.00120247	0.00546419	805	FALSE	FALSE	#N/A	#N/A	#N/A
STX12	OK	negbinomial.size	3.70624e-15	5.23447e-14	4165	TRUE	FALSE	#N/A	#N/A	#N/A
THEMIS2	OK	negbinomial.size	2.29061e-07	1.79314e-06	5823	TRUE	FALSE	#N/A	#N/A	#N/A
SMPDL3B	OK	negbinomial.size	0.000235965	0.00123058	62	FALSE	FALSE	#N/A	#N/A	#N/A
XKR8	OK	negbinomial.size	0.00466014	0.0184962	562	FALSE	FALSE	#N/A	#N/A	#N/A
EYA3	OK	negbinomial.size	0.00134451	0.00605511	837	FALSE	FALSE	#N/A	#N/A	#N/A
PTAFR	OK	negbinomial.size	4.98174e-66	2.38854e-64	3022	TRUE	FALSE	#N/A	#N/A	#N/A
DNAJC8	OK	negbinomial.size	1.01781e-05	6.50906e-05	6072	TRUE	FALSE	#N/A	#N/A	#N/A
ATPIF1	OK	negbinomial.size	3.46824e-11	3.77736e-10	7747	TRUE	FALSE	#N/A	#N/A	#N/A
PHACTR4	OK	negbinomial.size	3.81494e-07	2.91032e-06	2131	TRUE	FALSE	#N/A	#N/A	#N/A
TAF12	OK	negbinomial.size	0.0132322	0.0462204	3115	TRUE	FALSE	#N/A	#N/A	#N/A
RAB42	OK	negbinomial.size	5.71167e-59	2.46329e-57	1361	TRUE	FALSE	#N/A	#N/A	#N/A
EPB41	OK	negbinomial.size	6.80285e-08	5.62777e-07	922	FALSE	FALSE	#N/A	#N/A	#N/A
LAPTM5	OK	negbinomial.size	1.07257e-71	5.57888e-70	11537	TRUE	FALSE	#N/A	#N/A	#N/A
PUM1	OK	negbinomial.size	8.39711e-09	7.58065e-08	2675	TRUE	FALSE	#N/A	#N/A	#N/A
SNRNP40	OK	negbinomial.size	2.47385e-11	2.72547e-10	2292	TRUE	FALSE	#N/A	#N/A	#N/A
ZCCHC17	OK	negbinomial.size	0.00098688	0.00457741	2290	TRUE	FALSE	#N/A	#N/A	#N/A
SERINC2	OK	negbinomial.size	8.09289e-12	9.24025e-11	1369	TRUE	FALSE	#N/A	#N/A	#N/A
TINAGL1	OK	negbinomial.size	5.31524e-08	4.44179e-07	381	FALSE	FALSE	#N/A	#N/A	#N/A
PTP4A2	OK	negbinomial.size	1.16537e-21	2.16827e-20	5712	TRUE	FALSE	#N/A	#N/A	#N/A
RP11-277A4.4	OK	negbinomial.size	0.00186838	0.0081756	31	FALSE	FALSE	#N/A	#N/A	#N/A
TMEM39B	OK	negbinomial.size	0.00563914	0.0218628	873	FALSE	FALSE	#N/A	#N/A	#N/A
KPNA6	OK	negbinomial.size	0.000987478	0.00457936	1844	TRUE	FALSE	#N/A	#N/A	#N/A
TXLNA	OK	negbinomial.size	0.0044975	0.0179225	1057	FALSE	FALSE	#N/A	#N/A	#N/A
FAM167B	OK	negbinomial.size	0.00149127	0.00664976	197	FALSE	FALSE	#N/A	#N/A	#N/A
LCK	OK	negbinomial.size	2.52378e-15	3.58609e-14	631	FALSE	FALSE	#N/A	#N/A	#N/A
HDAC1	OK	negbinomial.size	0.00276758	0.0116281	1932	TRUE	FALSE	#N/A	#N/A	#N/A
MARCKSL1	OK	negbinomial.size	1.61789e-121	1.45142e-119	3757	TRUE	FALSE	#N/A	#N/A	#N/A
ZBTB8A	OK	negbinomial.size	0.0014912	0.00664976	111	FALSE	FALSE	#N/A	#N/A	#N/A
RBBP4	OK	negbinomial.size	0.000164592	0.000883415	3852	TRUE	FALSE	#N/A	#N/A	#N/A
SYNC	OK	negbinomial.size	1.27984e-07	1.02654e-06	651	FALSE	FALSE	#N/A	#N/A	#N/A
YARS	OK	negbinomial.size	0.0139461	0.0483727	1343	FALSE	FALSE	#N/A	#N/A	#N/A
AK2	OK	negbinomial.size	0.00644873	0.0246051	3822	TRUE	FALSE	#N/A	#N/A	#N/A
PHC2	OK	negbinomial.size	2.36452e-08	2.04431e-07	2308	TRUE	FALSE	#N/A	#N/A	#N/A
SMIM12	OK	negbinomial.size	1.83925e-05	0.00011444	2965	TRUE	FALSE	#N/A	#N/A	#N/A
GJA4	OK	negbinomial.size	2.20996e-05	0.000135702	266	FALSE	FALSE	#N/A	#N/A	#N/A
PSMB2	OK	negbinomial.size	2.74651e-17	4.31975e-16	6034	TRUE	FALSE	#N/A	#N/A	#N/A
CLSPN	OK	negbinomial.size	3.09094e-06	2.10647e-05	404	FALSE	FALSE	#N/A	#N/A	#N/A
AGO1	OK	negbinomial.size	0.0118114	0.0418076	897	FALSE	FALSE	#N/A	#N/A	#N/A
ADPRHL2	OK	negbinomial.size	5.79779e-07	4.3086e-06	1955	TRUE	FALSE	#N/A	#N/A	#N/A
TRAPPC3	OK	negbinomial.size	8.48435e-07	6.18829e-06	4382	TRUE	FALSE	#N/A	#N/A	#N/A
MAP7D1	OK	negbinomial.size	0.000688063	0.00329259	2889	TRUE	FALSE	#N/A	#N/A	#N/A
THRAP3	OK	negbinomial.size	9.21491e-08	7.51287e-07	4535	TRUE	FALSE	#N/A	#N/A	#N/A
SH3D21	OK	negbinomial.size	0.00713501	0.0269007	520	FALSE	FALSE	#N/A	#N/A	#N/A
EVA1B	OK	negbinomial.size	1.28809e-15	1.86841e-14	2021	TRUE	FALSE	#N/A	#N/A	#N/A
MRPS15	OK	negbinomial.size	2.51527e-06	1.73808e-05	4766	TRUE	FALSE	#N/A	#N/A	#N/A
CSF3R	OK	negbinomial.size	1.34446e-23	2.68756e-22	2540	TRUE	FALSE	#N/A	#N/A	#N/A
ZC3H12A	OK	negbinomial.size	2.15689e-37	6.35393e-36	2972	TRUE	FALSE	#N/A	#N/A	#N/A
MEAF6	OK	negbinomial.size	3.17524e-08	2.71154e-07	4238	TRUE	FALSE	#N/A	#N/A	#N/A
DNALI1	OK	negbinomial.size	0.000937897	0.00436734	233	FALSE	FALSE	#N/A	#N/A	#N/A
CDCA8	OK	negbinomial.size	0.0104571	0.0376837	229	FALSE	FALSE	#N/A	#N/A	#N/A
MANEAL	OK	negbinomial.size	0.000205774	0.00108212	74	FALSE	FALSE	#N/A	#N/A	#N/A
YRDC	OK	negbinomial.size	3.15125e-05	0.000189303	620	FALSE	FALSE	#N/A	#N/A	#N/A
C1orf122	OK	negbinomial.size	7.17345e-26	1.54686e-24	3475	TRUE	FALSE	#N/A	#N/A	#N/A
MTF1	OK	negbinomial.size	0.0112793	0.0401727	895	FALSE	FALSE	#N/A	#N/A	#N/A
SF3A3	OK	negbinomial.size	0.00103262	0.0047638	2182	TRUE	FALSE	#N/A	#N/A	#N/A
FHL3	OK	negbinomial.size	2.25273e-19	3.86932e-18	1108	FALSE	FALSE	#N/A	#N/A	#N/A
UTP11L	OK	negbinomial.size	0.00864675	0.0318769	2159	TRUE	FALSE	#N/A	#N/A	#N/A
RRAGC	OK	negbinomial.size	3.85964e-10	3.92318e-09	3141	TRUE	FALSE	#N/A	#N/A	#N/A
MYCBP	OK	negbinomial.size	0.000168325	0.000901012	1017	FALSE	FALSE	#N/A	#N/A	#N/A
AKIRIN1	OK	negbinomial.size	1.92574e-06	1.35325e-05	2625	TRUE	FALSE	#N/A	#N/A	#N/A
NDUFS5	OK	negbinomial.size	1.01767e-07	8.25518e-07	9302	TRUE	FALSE	#N/A	#N/A	#N/A
MACF1	OK	negbinomial.size	3.70725e-20	6.5243e-19	2799	TRUE	FALSE	#N/A	#N/A	#N/A
RP11-69E11.4	OK	negbinomial.size	0.00060132	0.00291073	737	FALSE	FALSE	#N/A	#N/A	#N/A
PABPC4	OK	negbinomial.size	0.000717438	0.00341882	7128	TRUE	FALSE	#N/A	#N/A	#N/A
OXCT2	OK	negbinomial.size	0.00836128	0.030953	186	FALSE	FALSE	#N/A	#N/A	#N/A
TRIT1	OK	negbinomial.size	8.79316e-07	6.40446e-06	529	FALSE	FALSE	#N/A	#N/A	#N/A
MYCL	OK	negbinomial.size	2.09891e-24	4.29235e-23	628	FALSE	FALSE	#N/A	#N/A	#N/A
MFSD2A	OK	negbinomial.size	0.000173692	0.000927813	924	FALSE	FALSE	#N/A	#N/A	#N/A
CAP1	OK	negbinomial.size	1.23291e-26	2.73182e-25	9273	TRUE	FALSE	#N/A	#N/A	#N/A
PPT1	OK	negbinomial.size	9.60457e-37	2.78478e-35	8340	TRUE	FALSE	#N/A	#N/A	#N/A
RLF	OK	negbinomial.size	0.000209066	0.00109854	1493	TRUE	FALSE	#N/A	#N/A	#N/A
RP1-39G22.7	OK	negbinomial.size	0.00352754	0.0143913	214	FALSE	FALSE	#N/A	#N/A	#N/A
ZMPSTE24	OK	negbinomial.size	5.28163e-05	0.000306413	2071	TRUE	FALSE	#N/A	#N/A	#N/A
COL9A2	OK	negbinomial.size	2.39174e-10	2.46026e-09	338	FALSE	FALSE	#N/A	#N/A	#N/A
EXO5	OK	negbinomial.size	0.00295214	0.0122952	222	FALSE	FALSE	#N/A	#N/A	#N/A
RIMKLA	OK	negbinomial.size	0.00276139	0.0116091	56	FALSE	FALSE	#N/A	#N/A	#N/A
ZMYND12	OK	negbinomial.size	0.000182486	0.000969556	121	FALSE	FALSE	#N/A	#N/A	#N/A
PPCS	OK	negbinomial.size	6.6103e-13	8.06231e-12	4520	TRUE	FALSE	#N/A	#N/A	#N/A
YBX1	OK	negbinomial.size	2.29442e-16	3.45464e-15	11895	TRUE	FALSE	#N/A	#N/A	#N/A
SVBP	OK	negbinomial.size	5.31012e-09	4.89333e-08	2756	TRUE	FALSE	#N/A	#N/A	#N/A
ZNF691	OK	negbinomial.size	0.00354348	0.0144472	270	FALSE	FALSE	#N/A	#N/A	#N/A
EBNA1BP2	OK	negbinomial.size	9.49286e-14	1.22697e-12	2071	TRUE	FALSE	#N/A	#N/A	#N/A
CDC20	OK	negbinomial.size	5.52526e-09	5.07705e-08	544	FALSE	FALSE	#N/A	#N/A	#N/A
ELOVL1	OK	negbinomial.size	0.00638263	0.0243782	2517	TRUE	FALSE	#N/A	#N/A	#N/A
MED8	OK	negbinomial.size	0.000627289	0.00302563	2436	TRUE	FALSE	#N/A	#N/A	#N/A
HYI	OK	negbinomial.size	4.22073e-06	2.83072e-05	1433	TRUE	FALSE	#N/A	#N/A	#N/A
PTPRF	OK	negbinomial.size	4.41725e-07	3.34011e-06	459	FALSE	FALSE	#N/A	#N/A	#N/A
KDM4A	OK	negbinomial.size	0.0124558	0.0438174	606	FALSE	FALSE	#N/A	#N/A	#N/A
IPO13	OK	negbinomial.size	4.54946e-06	3.03694e-05	527	FALSE	FALSE	#N/A	#N/A	#N/A
ATP6V0B	OK	negbinomial.size	1.42246e-43	4.7812e-42	10106	TRUE	FALSE	#N/A	#N/A	#N/A
RNF220	OK	negbinomial.size	0.00421451	0.0169152	1401	FALSE	FALSE	#N/A	#N/A	#N/A
TMEM53	OK	negbinomial.size	1.41759e-09	1.37575e-08	1138	FALSE	FALSE	#N/A	#N/A	#N/A
C1orf228	OK	negbinomial.size	3.1688e-13	3.96877e-12	328	FALSE	FALSE	#N/A	#N/A	#N/A
RPS8	OK	negbinomial.size	7.98748e-242	1.85274e-239	12570	TRUE	FALSE	#N/A	#N/A	#N/A
PLK3	OK	negbinomial.size	4.6353e-09	4.29454e-08	3610	TRUE	FALSE	#N/A	#N/A	#N/A
BTBD19	OK	negbinomial.size	6.97009e-05	0.000397737	411	FALSE	FALSE	#N/A	#N/A	#N/A
EIF2B3	OK	negbinomial.size	0.00231899	0.009928	1241	FALSE	FALSE	#N/A	#N/A	#N/A
HECTD3	OK	negbinomial.size	0.000365792	0.00184813	653	FALSE	FALSE	#N/A	#N/A	#N/A
UROD	OK	negbinomial.size	8.344e-15	1.15192e-13	3018	TRUE	FALSE	#N/A	#N/A	#N/A
TESK2	OK	negbinomial.size	0.00678023	0.0257251	382	FALSE	FALSE	#N/A	#N/A	#N/A
PRDX1	OK	negbinomial.size	0	0	10437	TRUE	FALSE	#N/A	#N/A	#N/A
AKR1A1	OK	negbinomial.size	1.15214e-128	1.0866e-126	7422	TRUE	FALSE	#N/A	#N/A	#N/A
NASP	OK	negbinomial.size	0.000426718	0.00213045	3407	TRUE	FALSE	#N/A	#N/A	#N/A
PIK3R3	OK	negbinomial.size	0.000630255	0.0030388	452	FALSE	FALSE	#N/A	#N/A	#N/A
POMGNT1	OK	negbinomial.size	0.00405922	0.0163403	875	FALSE	FALSE	#N/A	#N/A	#N/A
LURAP1	OK	negbinomial.size	0.00292487	0.0121974	146	FALSE	FALSE	#N/A	#N/A	#N/A
FAAH	OK	negbinomial.size	0.00320494	0.013224	198	FALSE	FALSE	#N/A	#N/A	#N/A
MKNK1	OK	negbinomial.size	1.19735e-35	3.38401e-34	3304	TRUE	FALSE	#N/A	#N/A	#N/A
ATPAF1	OK	negbinomial.size	3.04761e-06	2.07859e-05	1508	TRUE	FALSE	#N/A	#N/A	#N/A
EFCAB14	OK	negbinomial.size	0.00122514	0.00555444	2829	TRUE	FALSE	#N/A	#N/A	#N/A
CYP4A11	OK	negbinomial.size	3.30671e-05	0.000198087	336	FALSE	FALSE	#N/A	#N/A	#N/A
LINC00853	OK	negbinomial.size	0.0109532	0.0392556	62	FALSE	FALSE	#N/A	#N/A	#N/A
PDZK1IP1	OK	negbinomial.size	1.1597e-09	1.13402e-08	308	FALSE	FALSE	#N/A	#N/A	#N/A
CMPK1	OK	negbinomial.size	8.1084e-19	1.36449e-17	4761	TRUE	FALSE	#N/A	#N/A	#N/A
FOXD2	OK	negbinomial.size	0.0051253	0.0200976	31	FALSE	FALSE	#N/A	#N/A	#N/A
BEND5	OK	negbinomial.size	1.42444e-12	1.7098e-11	104	FALSE	FALSE	#N/A	#N/A	#N/A
FAF1	OK	negbinomial.size	0.00898256	0.0329497	859	FALSE	FALSE	#N/A	#N/A	#N/A
CDKN2C	OK	negbinomial.size	0.000481167	0.00237284	849	FALSE	FALSE	#N/A	#N/A	#N/A
RNF11	OK	negbinomial.size	2.35661e-08	2.03814e-07	2177	TRUE	FALSE	#N/A	#N/A	#N/A
TTC39A	OK	negbinomial.size	1.9975e-10	2.06545e-09	217	FALSE	FALSE	#N/A	#N/A	#N/A
EPS15	OK	negbinomial.size	0.00827427	0.0306794	2593	TRUE	FALSE	#N/A	#N/A	#N/A
RP11-191G24.1	OK	negbinomial.size	0.0126293	0.0443733	3	FALSE	FALSE	#N/A	#N/A	#N/A
OSBPL9	OK	negbinomial.size	0.00778204	0.029072	1828	TRUE	FALSE	#N/A	#N/A	#N/A
NRDC	OK	negbinomial.size	4.22517e-05	0.000249393	2925	TRUE	FALSE	#N/A	#N/A	#N/A
TXNDC12	OK	negbinomial.size	5.687e-23	1.11348e-21	4472	TRUE	FALSE	#N/A	#N/A	#N/A
CC2D1B	OK	negbinomial.size	0.00612994	0.0235283	429	FALSE	FALSE	#N/A	#N/A	#N/A
ORC1	OK	negbinomial.size	0.000434452	0.00216612	96	FALSE	FALSE	#N/A	#N/A	#N/A
PRPF38A	OK	negbinomial.size	1.15833e-09	1.13311e-08	2254	TRUE	FALSE	#N/A	#N/A	#N/A
GPX7	OK	negbinomial.size	8.71625e-09	7.84951e-08	536	FALSE	FALSE	#N/A	#N/A	#N/A
FAM159A	OK	negbinomial.size	1.0189e-06	7.38348e-06	179	FALSE	FALSE	#N/A	#N/A	#N/A
COA7	OK	negbinomial.size	0.00223342	0.00959999	648	FALSE	FALSE	#N/A	#N/A	#N/A
ZYG11B	OK	negbinomial.size	5.15241e-05	0.000299118	1257	FALSE	FALSE	#N/A	#N/A	#N/A
ECHDC2	OK	negbinomial.size	0.000653701	0.00314184	1165	FALSE	FALSE	#N/A	#N/A	#N/A
SCP2	OK	negbinomial.size	4.20939e-15	5.9159e-14	7202	TRUE	FALSE	#N/A	#N/A	#N/A
CPT2	OK	negbinomial.size	4.5364e-09	4.20593e-08	842	FALSE	FALSE	#N/A	#N/A	#N/A
C1orf123	OK	negbinomial.size	0.00218936	0.00942947	2530	TRUE	FALSE	#N/A	#N/A	#N/A
MAGOH	OK	negbinomial.size	0.0110741	0.0395845	4692	TRUE	FALSE	#N/A	#N/A	#N/A
LRP8	OK	negbinomial.size	0.000401914	0.00201678	99	FALSE	FALSE	#N/A	#N/A	#N/A
RP11-117D22.2	OK	negbinomial.size	5.94195e-14	7.78561e-13	107	FALSE	FALSE	#N/A	#N/A	#N/A
DIO1	OK	negbinomial.size	2.34583e-21	4.308e-20	572	FALSE	FALSE	#N/A	#N/A	#N/A
LDLRAD1	OK	negbinomial.size	0.00080477	0.00380261	25	FALSE	FALSE	#N/A	#N/A	#N/A
TMEM59	OK	negbinomial.size	5.49614e-19	9.34671e-18	9521	TRUE	FALSE	#N/A	#N/A	#N/A
MRPL37	OK	negbinomial.size	2.37623e-11	2.62353e-10	2696	TRUE	FALSE	#N/A	#N/A	#N/A
SSBP3	OK	negbinomial.size	0.000849745	0.00399095	826	FALSE	FALSE	#N/A	#N/A	#N/A
ACOT11	OK	negbinomial.size	8.27571e-11	8.76489e-10	574	FALSE	FALSE	#N/A	#N/A	#N/A
DHCR24	OK	negbinomial.size	5.17542e-25	1.07896e-23	1548	TRUE	FALSE	#N/A	#N/A	#N/A
RP4-710M16.2	OK	negbinomial.size	0.0029174	0.0121741	118	FALSE	FALSE	#N/A	#N/A	#N/A
PRKAA2	OK	negbinomial.size	3.0241e-07	2.33258e-06	146	FALSE	FALSE	#N/A	#N/A	#N/A
C8A	OK	negbinomial.size	0.000425611	0.00212533	274	FALSE	FALSE	#N/A	#N/A	#N/A
C8B	OK	negbinomial.size	4.04188e-08	3.42211e-07	519	FALSE	FALSE	#N/A	#N/A	#N/A
TACSTD2	OK	negbinomial.size	1.46921e-105	1.09646e-103	209	FALSE	FALSE	#N/A	#N/A	#N/A
JUN	OK	negbinomial.size	6.16232e-46	2.17047e-44	9276	TRUE	FALSE	#N/A	#N/A	#N/A
FGGY	OK	negbinomial.size	7.24401e-06	4.7266e-05	1302	FALSE	FALSE	#N/A	#N/A	#N/A
CYP2J2	OK	negbinomial.size	6.8049e-05	0.000389433	166	FALSE	FALSE	#N/A	#N/A	#N/A
NFIA	OK	negbinomial.size	0.00134536	0.00605789	1229	FALSE	FALSE	#N/A	#N/A	#N/A
DOCK7	OK	negbinomial.size	9.6611e-08	7.86419e-07	947	FALSE	FALSE	#N/A	#N/A	#N/A
RP11-230B22.1	OK	negbinomial.size	0.0103609	0.0373931	6	FALSE	FALSE	#N/A	#N/A	#N/A
ATG4C	OK	negbinomial.size	2.57332e-07	2.00228e-06	2004	TRUE	FALSE	#N/A	#N/A	#N/A
ITGB3BP	OK	negbinomial.size	0.00372914	0.0151394	1264	FALSE	FALSE	#N/A	#N/A	#N/A
PGM1	OK	negbinomial.size	1.81889e-05	0.000113255	1589	TRUE	FALSE	#N/A	#N/A	#N/A
RAVER2	OK	negbinomial.size	0.000321614	0.00164461	109	FALSE	FALSE	#N/A	#N/A	#N/A
LEPROT	OK	negbinomial.size	3.17226e-11	3.46673e-10	4608	TRUE	FALSE	#N/A	#N/A	#N/A
LEPR	OK	negbinomial.size	1.57077e-07	1.25093e-06	710	FALSE	FALSE	#N/A	#N/A	#N/A
PDE4B	OK	negbinomial.size	1.95957e-15	2.80139e-14	4008	TRUE	FALSE	#N/A	#N/A	#N/A
TCTEX1D1	OK	negbinomial.size	0.00998676	0.0362001	183	FALSE	FALSE	#N/A	#N/A	#N/A
SERBP1	OK	negbinomial.size	3.0056e-10	3.07939e-09	7972	TRUE	FALSE	#N/A	#N/A	#N/A
GADD45A	OK	negbinomial.size	1.11882e-05	7.12851e-05	2245	TRUE	FALSE	#N/A	#N/A	#N/A
GNG12	OK	negbinomial.size	9.37023e-05	0.000523103	472	FALSE	FALSE	#N/A	#N/A	#N/A
DIRAS3	OK	negbinomial.size	0.00237645	0.0101436	70	FALSE	FALSE	#N/A	#N/A	#N/A
WLS	OK	negbinomial.size	2.72828e-06	1.8752e-05	1064	FALSE	FALSE	#N/A	#N/A	#N/A
DEPDC1	OK	negbinomial.size	0.00330079	0.0135781	149	FALSE	FALSE	#N/A	#N/A	#N/A
SRSF11	OK	negbinomial.size	7.30882e-05	0.000415042	5618	TRUE	FALSE	#N/A	#N/A	#N/A
HHLA3	OK	negbinomial.size	0.000880037	0.00411894	674	FALSE	FALSE	#N/A	#N/A	#N/A
NEGR1	OK	negbinomial.size	4.81201e-20	8.4397e-19	60	FALSE	FALSE	#N/A	#N/A	#N/A
CRYZ	OK	negbinomial.size	6.08197e-09	5.55843e-08	1282	FALSE	FALSE	#N/A	#N/A	#N/A
ACADM	OK	negbinomial.size	2.96036e-07	2.2841e-06	2848	TRUE	FALSE	#N/A	#N/A	#N/A
ST6GALNAC3	OK	negbinomial.size	0.000132806	0.000721688	77	FALSE	FALSE	#N/A	#N/A	#N/A
PIGK	OK	negbinomial.size	6.82345e-05	0.000390407	1422	FALSE	FALSE	#N/A	#N/A	#N/A
AK5	OK	negbinomial.size	0.00171827	0.00758838	14	FALSE	FALSE	#N/A	#N/A	#N/A
DNAJB4	OK	negbinomial.size	2.54998e-52	1.00235e-50	2650	TRUE	FALSE	#N/A	#N/A	#N/A
IFI44	OK	negbinomial.size	0.00205726	0.00891723	2260	TRUE	FALSE	#N/A	#N/A	#N/A
ADGRL4	OK	negbinomial.size	0.000451608	0.00224297	171	FALSE	FALSE	#N/A	#N/A	#N/A
PRKACB	OK	negbinomial.size	2.16902e-16	3.26775e-15	3165	TRUE	FALSE	#N/A	#N/A	#N/A
DNASE2B	OK	negbinomial.size	5.94812e-12	6.87063e-11	460	FALSE	FALSE	#N/A	#N/A	#N/A
CTBS	OK	negbinomial.size	0.00188162	0.00822373	3052	TRUE	FALSE	#N/A	#N/A	#N/A
MCOLN2	OK	negbinomial.size	9.76059e-05	0.000542778	597	FALSE	FALSE	#N/A	#N/A	#N/A
C1orf52	OK	negbinomial.size	7.36185e-12	8.43174e-11	1863	TRUE	FALSE	#N/A	#N/A	#N/A
BCL10	OK	negbinomial.size	1.00994e-20	1.81585e-19	2239	TRUE	FALSE	#N/A	#N/A	#N/A
DDAH1	OK	negbinomial.size	1.6282e-05	0.000101874	282	FALSE	FALSE	#N/A	#N/A	#N/A
ODF2L	OK	negbinomial.size	5.52245e-07	4.12015e-06	1197	FALSE	FALSE	#N/A	#N/A	#N/A
SH3GLB1	OK	negbinomial.size	3.11404e-06	2.12165e-05	5713	TRUE	FALSE	#N/A	#N/A	#N/A
45184	OK	negbinomial.size	0.00255569	0.0108404	7292	TRUE	FALSE	#N/A	#N/A	#N/A
HS2ST1	OK	negbinomial.size	2.40077e-05	0.000146754	1019	FALSE	FALSE	#N/A	#N/A	#N/A
LMO4	OK	negbinomial.size	0.0017577	0.00774258	3383	TRUE	FALSE	#N/A	#N/A	#N/A
GTF2B	OK	negbinomial.size	2.48036e-07	1.93404e-06	3265	TRUE	FALSE	#N/A	#N/A	#N/A
GBP3	OK	negbinomial.size	1.34129e-15	1.93903e-14	1618	TRUE	FALSE	#N/A	#N/A	#N/A
GBP2	OK	negbinomial.size	1.32235e-66	6.41177e-65	5319	TRUE	FALSE	#N/A	#N/A	#N/A
GBP4	OK	negbinomial.size	1.90772e-143	2.06378e-141	3114	TRUE	FALSE	#N/A	#N/A	#N/A
RP4-665J23.1	OK	negbinomial.size	0.00461984	0.018356	347	FALSE	FALSE	#N/A	#N/A	#N/A
GLMN	OK	negbinomial.size	0.000210042	0.00110299	427	FALSE	FALSE	#N/A	#N/A	#N/A
GFI1	OK	negbinomial.size	0.000768757	0.00363986	94	FALSE	FALSE	#N/A	#N/A	#N/A
EVI5	OK	negbinomial.size	0.00136963	0.00616395	1743	TRUE	FALSE	#N/A	#N/A	#N/A
RPL5	OK	negbinomial.size	2.64744e-166	3.44261e-164	11812	TRUE	FALSE	#N/A	#N/A	#N/A
TMED5	OK	negbinomial.size	5.52623e-14	7.26309e-13	4130	TRUE	FALSE	#N/A	#N/A	#N/A
DR1	OK	negbinomial.size	0.00735714	0.0276371	2404	TRUE	FALSE	#N/A	#N/A	#N/A
DNTTIP2	OK	negbinomial.size	4.41992e-07	3.34116e-06	3432	TRUE	FALSE	#N/A	#N/A	#N/A
GCLM	OK	negbinomial.size	8.63485e-24	1.73553e-22	1452	TRUE	FALSE	#N/A	#N/A	#N/A
ARHGAP29	OK	negbinomial.size	0.00615993	0.0236249	286	FALSE	FALSE	#N/A	#N/A	#N/A
TMEM56	OK	negbinomial.size	0.0101236	0.03666	368	FALSE	FALSE	#N/A	#N/A	#N/A
DPYD	OK	negbinomial.size	2.80108e-07	2.16835e-06	2701	TRUE	FALSE	#N/A	#N/A	#N/A
SNX7	OK	negbinomial.size	0.000273828	0.00141543	469	FALSE	FALSE	#N/A	#N/A	#N/A
MFSD14A	OK	negbinomial.size	0.00205417	0.0089067	1493	TRUE	FALSE	#N/A	#N/A	#N/A
TRMT13	OK	negbinomial.size	0.0109986	0.0393732	654	FALSE	FALSE	#N/A	#N/A	#N/A
LRRC39	OK	negbinomial.size	7.26736e-07	5.34303e-06	156	FALSE	FALSE	#N/A	#N/A	#N/A
RTCA	OK	negbinomial.size	0.00174779	0.00770291	2660	TRUE	FALSE	#N/A	#N/A	#N/A
CDC14A	OK	negbinomial.size	0.000507144	0.00249283	276	FALSE	FALSE	#N/A	#N/A	#N/A
GPR88	OK	negbinomial.size	1.25787e-16	1.9123e-15	316	FALSE	FALSE	#N/A	#N/A	#N/A
EXTL2	OK	negbinomial.size	0.00115676	0.00528069	452	FALSE	FALSE	#N/A	#N/A	#N/A
DPH5	OK	negbinomial.size	7.83854e-06	5.08488e-05	873	FALSE	FALSE	#N/A	#N/A	#N/A
S1PR1	OK	negbinomial.size	0.0107742	0.0386949	311	FALSE	FALSE	#N/A	#N/A	#N/A
PRMT6	OK	negbinomial.size	0.000103358	0.000571921	448	FALSE	FALSE	#N/A	#N/A	#N/A
VAV3	OK	negbinomial.size	0.00129843	0.00586605	759	FALSE	FALSE	#N/A	#N/A	#N/A
SLC25A24	OK	negbinomial.size	2.50251e-21	4.58918e-20	2540	TRUE	FALSE	#N/A	#N/A	#N/A
WDR47	OK	negbinomial.size	0.00251569	0.0106848	503	FALSE	FALSE	#N/A	#N/A	#N/A
RP5-1065J22.8	OK	negbinomial.size	0.00260522	0.0110142	201	FALSE	FALSE	#N/A	#N/A	#N/A
SARS	OK	negbinomial.size	0.00908416	0.033275	3817	TRUE	FALSE	#N/A	#N/A	#N/A
PSRC1	OK	negbinomial.size	0.00900218	0.0330123	211	FALSE	FALSE	#N/A	#N/A	#N/A
SORT1	OK	negbinomial.size	4.00067e-09	3.72937e-08	1492	TRUE	FALSE	#N/A	#N/A	#N/A
PSMA5	OK	negbinomial.size	1.18078e-07	9.52728e-07	4799	TRUE	FALSE	#N/A	#N/A	#N/A
CYB561D1	OK	negbinomial.size	9.41362e-05	0.000525184	122	FALSE	FALSE	#N/A	#N/A	#N/A
GNAI3	OK	negbinomial.size	4.70216e-05	0.000275188	5832	TRUE	FALSE	#N/A	#N/A	#N/A
AMPD2	OK	negbinomial.size	0.00318196	0.0131355	1375	TRUE	FALSE	#N/A	#N/A	#N/A
GSTM4	OK	negbinomial.size	1.54692e-08	1.36166e-07	1410	FALSE	FALSE	#N/A	#N/A	#N/A
GSTM2	OK	negbinomial.size	0.00559892	0.0217298	85	FALSE	FALSE	#N/A	#N/A	#N/A
GSTM5	OK	negbinomial.size	0.01114	0.0397646	8	FALSE	FALSE	#N/A	#N/A	#N/A
GSTM3	OK	negbinomial.size	1.17827e-08	1.049e-07	1577	TRUE	FALSE	#N/A	#N/A	#N/A
AHCYL1	OK	negbinomial.size	1.08527e-09	1.06366e-08	3066	TRUE	FALSE	#N/A	#N/A	#N/A
RBM15	OK	negbinomial.size	0.00149012	0.00664807	559	FALSE	FALSE	#N/A	#N/A	#N/A
LAMTOR5	OK	negbinomial.size	6.4584e-06	4.23762e-05	8091	TRUE	FALSE	#N/A	#N/A	#N/A
RP11-284N8.3	OK	negbinomial.size	2.8897e-11	3.16871e-10	88	FALSE	FALSE	#N/A	#N/A	#N/A
KCNA3	OK	negbinomial.size	2.7821e-06	1.91015e-05	85	FALSE	FALSE	#N/A	#N/A	#N/A
CD53	OK	negbinomial.size	3.49213e-42	1.14392e-40	8663	TRUE	FALSE	#N/A	#N/A	#N/A
LRIF1	OK	negbinomial.size	1.81371e-15	2.60009e-14	1648	TRUE	FALSE	#N/A	#N/A	#N/A
RP11-96K19.5	OK	negbinomial.size	0.00155238	0.00690314	42	FALSE	FALSE	#N/A	#N/A	#N/A
DRAM2	OK	negbinomial.size	6.86216e-05	0.000392448	7058	TRUE	FALSE	#N/A	#N/A	#N/A
CEPT1	OK	negbinomial.size	4.52424e-07	3.412e-06	2273	TRUE	FALSE	#N/A	#N/A	#N/A
DENND2D	OK	negbinomial.size	9.91798e-05	0.000550816	1486	TRUE	FALSE	#N/A	#N/A	#N/A
WDR77	OK	negbinomial.size	0.0115755	0.0410875	1812	TRUE	FALSE	#N/A	#N/A	#N/A
ATP5F1	OK	negbinomial.size	3.02101e-05	0.000181989	7693	TRUE	FALSE	#N/A	#N/A	#N/A
C1orf162	OK	negbinomial.size	3.32383e-23	6.58298e-22	9411	TRUE	FALSE	#N/A	#N/A	#N/A
TMIGD3	OK	negbinomial.size	6.68229e-85	4.01983e-83	2248	TRUE	FALSE	#N/A	#N/A	#N/A
ADORA3	OK	negbinomial.size	6.46992e-145	7.08855e-143	2571	TRUE	FALSE	#N/A	#N/A	#N/A
FAM212B-AS1	OK	negbinomial.size	0.000342515	0.00174318	70	FALSE	FALSE	#N/A	#N/A	#N/A
KCND3	OK	negbinomial.size	0.0036524	0.0148536	29	FALSE	FALSE	#N/A	#N/A	#N/A
CTTNBP2NL	OK	negbinomial.size	7.72251e-15	1.06899e-13	2202	TRUE	FALSE	#N/A	#N/A	#N/A
ST7L	OK	negbinomial.size	0.00600828	0.0231234	557	FALSE	FALSE	#N/A	#N/A	#N/A
RHOC	OK	negbinomial.size	0.000198843	0.00104845	6255	TRUE	FALSE	#N/A	#N/A	#N/A
PPM1J	OK	negbinomial.size	4.62045e-27	1.03988e-25	125	FALSE	FALSE	#N/A	#N/A	#N/A
RP3-522D1.1	OK	negbinomial.size	5.80319e-05	0.000335161	554	FALSE	FALSE	#N/A	#N/A	#N/A
SLC16A1	OK	negbinomial.size	0.00110584	0.00506981	1029	FALSE	FALSE	#N/A	#N/A	#N/A
RSBN1	OK	negbinomial.size	0.00812591	0.0301989	1258	FALSE	FALSE	#N/A	#N/A	#N/A
PTPN22	OK	negbinomial.size	6.61432e-16	9.74249e-15	979	FALSE	FALSE	#N/A	#N/A	#N/A
AP4B1-AS1	OK	negbinomial.size	0.0133413	0.0465698	19	FALSE	FALSE	#N/A	#N/A	#N/A
BCL2L15	OK	negbinomial.size	0.000574949	0.002792	38	FALSE	FALSE	#N/A	#N/A	#N/A
HIPK1	OK	negbinomial.size	2.68498e-05	0.000162851	2145	TRUE	FALSE	#N/A	#N/A	#N/A
OLFML3	OK	negbinomial.size	2.65059e-243	6.31896e-241	1455	TRUE	FALSE	#N/A	#N/A	#N/A
SYT6	OK	negbinomial.size	3.95653e-05	0.000234343	108	FALSE	FALSE	#N/A	#N/A	#N/A
BCAS2	OK	negbinomial.size	3.06427e-33	8.15038e-32	4807	TRUE	FALSE	#N/A	#N/A	#N/A
TSPAN2	OK	negbinomial.size	2.0657e-15	2.95147e-14	75	FALSE	FALSE	#N/A	#N/A	#N/A
VANGL1	OK	negbinomial.size	0.000315201	0.00161406	181	FALSE	FALSE	#N/A	#N/A	#N/A
ATP1A1	OK	negbinomial.size	5.29494e-07	3.955e-06	5269	TRUE	FALSE	#N/A	#N/A	#N/A
CD2	OK	negbinomial.size	2.88546e-93	1.88559e-91	1153	TRUE	FALSE	#N/A	#N/A	#N/A
PTGFRN	OK	negbinomial.size	2.02851e-08	1.76446e-07	432	FALSE	FALSE	#N/A	#N/A	#N/A
CD101	OK	negbinomial.size	0.00254712	0.0108094	158	FALSE	FALSE	#N/A	#N/A	#N/A
FAM46C	OK	negbinomial.size	3.5428e-12	4.13868e-11	610	FALSE	FALSE	#N/A	#N/A	#N/A
PHGDH	OK	negbinomial.size	0.000155053	0.000834653	562	FALSE	FALSE	#N/A	#N/A	#N/A
NOTCH2	OK	negbinomial.size	7.93573e-14	1.0314e-12	2273	TRUE	FALSE	#N/A	#N/A	#N/A
AC253572.1	OK	negbinomial.size	0.00145482	0.00650752	188	FALSE	FALSE	#N/A	#N/A	#N/A
NBPF26	OK	negbinomial.size	0.00034602	0.00175858	264	FALSE	FALSE	#N/A	#N/A	#N/A
LINC00623	OK	negbinomial.size	1.98514e-05	0.000122893	459	FALSE	FALSE	#N/A	#N/A	#N/A
FCGR1B	OK	negbinomial.size	1.34867e-20	2.40972e-19	1826	TRUE	FALSE	#N/A	#N/A	#N/A
RP11-14N7.2	OK	negbinomial.size	0.00309586	0.0128356	420	FALSE	FALSE	#N/A	#N/A	#N/A
RP11-763B22.4	OK	negbinomial.size	0.000138296	0.000749624	91	FALSE	FALSE	#N/A	#N/A	#N/A
SRGAP2B	OK	negbinomial.size	3.30331e-18	5.40346e-17	2573	TRUE	FALSE	#N/A	#N/A	#N/A
CH17-373J23.1	OK	negbinomial.size	9.28711e-06	5.97489e-05	1334	TRUE	FALSE	#N/A	#N/A	#N/A
NBPF20	OK	negbinomial.size	0.0107322	0.0385708	265	FALSE	FALSE	#N/A	#N/A	#N/A
PDZK1	OK	negbinomial.size	0.000613456	0.00296391	359	FALSE	FALSE	#N/A	#N/A	#N/A
CD160	OK	negbinomial.size	0.002617	0.0110586	76	FALSE	FALSE	#N/A	#N/A	#N/A
RNF115	OK	negbinomial.size	0.0109753	0.0393254	2599	TRUE	FALSE	#N/A	#N/A	#N/A
RBM8A	OK	negbinomial.size	0.00166402	0.00736524	7353	TRUE	FALSE	#N/A	#N/A	#N/A
TXNIP	OK	negbinomial.size	1.77572e-35	4.99121e-34	8251	TRUE	FALSE	#N/A	#N/A	#N/A
HFE2	OK	negbinomial.size	0.0067236	0.0255291	233	FALSE	FALSE	#N/A	#N/A	#N/A
NBPF10	OK	negbinomial.size	2.64947e-05	0.000160963	329	FALSE	FALSE	#N/A	#N/A	#N/A
NOTCH2NL	OK	negbinomial.size	0.0116224	0.0412323	476	FALSE	FALSE	#N/A	#N/A	#N/A
CH17-353B19.1	OK	negbinomial.size	0.000277553	0.0014321	43	FALSE	FALSE	#N/A	#N/A	#N/A
NBPF12	OK	negbinomial.size	0.012081	0.0426386	524	FALSE	FALSE	#N/A	#N/A	#N/A
FMO5	OK	negbinomial.size	3.27856e-10	3.3484e-09	887	FALSE	FALSE	#N/A	#N/A	#N/A
AC245100.1	OK	negbinomial.size	1.68001e-06	1.19128e-05	661	FALSE	FALSE	#N/A	#N/A	#N/A
NBPF14	OK	negbinomial.size	9.03834e-14	1.17057e-12	1883	TRUE	FALSE	#N/A	#N/A	#N/A
NBPF9	OK	negbinomial.size	2.64514e-05	0.000160737	383	FALSE	FALSE	#N/A	#N/A	#N/A
CH17-189H20.1	OK	negbinomial.size	8.00525e-09	7.24213e-08	1409	TRUE	FALSE	#N/A	#N/A	#N/A
NBPF19	OK	negbinomial.size	1.25533e-09	1.22428e-08	1440	TRUE	FALSE	#N/A	#N/A	#N/A
LINC00869	OK	negbinomial.size	2.11233e-10	2.18243e-09	1158	FALSE	FALSE	#N/A	#N/A	#N/A
HIST2H2BE	OK	negbinomial.size	3.24451e-08	2.76886e-07	616	FALSE	FALSE	#N/A	#N/A	#N/A
HIST2H2AA4	OK	negbinomial.size	1.09366e-06	7.91415e-06	82	FALSE	FALSE	#N/A	#N/A	#N/A
MTMR11	OK	negbinomial.size	1.4226e-35	4.0118e-34	423	FALSE	FALSE	#N/A	#N/A	#N/A
VPS45	OK	negbinomial.size	0.00929609	0.0339836	878	FALSE	FALSE	#N/A	#N/A	#N/A
PLEKHO1	OK	negbinomial.size	3.78623e-47	1.36724e-45	5055	TRUE	FALSE	#N/A	#N/A	#N/A
APH1A	OK	negbinomial.size	3.47447e-11	3.78255e-10	5453	TRUE	FALSE	#N/A	#N/A	#N/A
C1orf54	OK	negbinomial.size	5.10914e-39	1.56788e-37	6405	TRUE	FALSE	#N/A	#N/A	#N/A
MRPS21	OK	negbinomial.size	0.00488934	0.0192869	7475	TRUE	FALSE	#N/A	#N/A	#N/A
ECM1	OK	negbinomial.size	0.00049059	0.00241654	525	FALSE	FALSE	#N/A	#N/A	#N/A
MCL1	OK	negbinomial.size	4.30188e-11	4.65185e-10	10128	TRUE	FALSE	#N/A	#N/A	#N/A
ENSA	OK	negbinomial.size	0.000153618	0.000827275	5997	TRUE	FALSE	#N/A	#N/A	#N/A
CTSS	OK	negbinomial.size	7.81537e-71	4.02445e-69	11455	TRUE	FALSE	#N/A	#N/A	#N/A
CTSK	OK	negbinomial.size	0.00272064	0.0114514	290	FALSE	FALSE	#N/A	#N/A	#N/A
BNIPL	OK	negbinomial.size	0.000229546	0.00119978	74	FALSE	FALSE	#N/A	#N/A	#N/A
C1orf56	OK	negbinomial.size	9.55954e-69	4.77921e-67	2827	TRUE	FALSE	#N/A	#N/A	#N/A
CDC42SE1	OK	negbinomial.size	2.79431e-38	8.40482e-37	4830	TRUE	FALSE	#N/A	#N/A	#N/A
TNFAIP8L2	OK	negbinomial.size	6.90913e-14	9.01161e-13	2594	TRUE	FALSE	#N/A	#N/A	#N/A
SCNM1	OK	negbinomial.size	2.22219e-11	2.45874e-10	3190	TRUE	FALSE	#N/A	#N/A	#N/A
PSMD4	OK	negbinomial.size	0.00694319	0.0262544	6141	TRUE	FALSE	#N/A	#N/A	#N/A
RP11-126K1.6	OK	negbinomial.size	8.29342e-08	6.78953e-07	703	FALSE	FALSE	#N/A	#N/A	#N/A
SELENBP1	OK	negbinomial.size	2.3404e-09	2.22684e-08	754	FALSE	FALSE	#N/A	#N/A	#N/A
PSMB4	OK	negbinomial.size	2.50944e-11	2.76231e-10	4687	TRUE	FALSE	#N/A	#N/A	#N/A
SNX27	OK	negbinomial.size	2.03979e-06	1.42713e-05	2574	TRUE	FALSE	#N/A	#N/A	#N/A
OAZ3	OK	negbinomial.size	0.0036374	0.0147997	333	FALSE	FALSE	#N/A	#N/A	#N/A
TDRKH	OK	negbinomial.size	0.000168844	0.000903599	378	FALSE	FALSE	#N/A	#N/A	#N/A
RORC	OK	negbinomial.size	0.00392948	0.0158726	197	FALSE	FALSE	#N/A	#N/A	#N/A
THEM4	OK	negbinomial.size	4.94836e-08	4.15272e-07	822	FALSE	FALSE	#N/A	#N/A	#N/A
S100A11	OK	negbinomial.size	1.65763e-09	1.60027e-08	12214	TRUE	FALSE	#N/A	#N/A	#N/A
S100A12	OK	negbinomial.size	2.67099e-146	2.99e-144	547	TRUE	FALSE	#N/A	#N/A	#N/A
S100A4	OK	negbinomial.size	0	0	9431	TRUE	FALSE	#N/A	#N/A	#N/A
S100A16	OK	negbinomial.size	0.00171187	0.00756403	1478	TRUE	FALSE	#N/A	#N/A	#N/A
SNAPIN	OK	negbinomial.size	0.000435075	0.00216881	3289	TRUE	FALSE	#N/A	#N/A	#N/A
SLC27A3	OK	negbinomial.size	0.000993232	0.00460355	1244	FALSE	FALSE	#N/A	#N/A	#N/A
DENND4B	OK	negbinomial.size	0.000466238	0.00230823	1218	FALSE	FALSE	#N/A	#N/A	#N/A
CRTC2	OK	negbinomial.size	0.000318019	0.00162687	736	FALSE	FALSE	#N/A	#N/A	#N/A
SLC39A1	OK	negbinomial.size	2.8807e-40	9.08938e-39	3932	TRUE	FALSE	#N/A	#N/A	#N/A
JTB	OK	negbinomial.size	3.28829e-07	2.52652e-06	7482	TRUE	FALSE	#N/A	#N/A	#N/A
RAB13	OK	negbinomial.size	6.78017e-15	9.40566e-14	4980	TRUE	FALSE	#N/A	#N/A	#N/A
RPS27	OK	negbinomial.size	0	0	12687	TRUE	FALSE	#N/A	#N/A	#N/A
TPM3	OK	negbinomial.size	1.19246e-12	1.43737e-11	9698	TRUE	FALSE	#N/A	#N/A	#N/A
UBAP2L	OK	negbinomial.size	0.00217968	0.00939406	1986	TRUE	FALSE	#N/A	#N/A	#N/A
RP11-350G8.5	OK	negbinomial.size	0.000167455	0.000897289	266	FALSE	FALSE	#N/A	#N/A	#N/A
IL6R	OK	negbinomial.size	0.000346868	0.0017622	2621	TRUE	FALSE	#N/A	#N/A	#N/A
SHE	OK	negbinomial.size	0.00104688	0.0048227	248	FALSE	FALSE	#N/A	#N/A	#N/A
ADAR	OK	negbinomial.size	3.72833e-16	5.56483e-15	3969	TRUE	FALSE	#N/A	#N/A	#N/A
PMVK	OK	negbinomial.size	2.43981e-06	1.68911e-05	4286	TRUE	FALSE	#N/A	#N/A	#N/A
SLC50A1	OK	negbinomial.size	0.00802778	0.0298773	2623	TRUE	FALSE	#N/A	#N/A	#N/A
MTX1	OK	negbinomial.size	2.56641e-06	1.77009e-05	2652	TRUE	FALSE	#N/A	#N/A	#N/A
GBA	OK	negbinomial.size	4.8945e-40	1.53681e-38	2573	TRUE	FALSE	#N/A	#N/A	#N/A
SCAMP3	OK	negbinomial.size	3.17994e-07	2.44546e-06	2155	TRUE	FALSE	#N/A	#N/A	#N/A
PKLR	OK	negbinomial.size	0.000431277	0.00215237	111	FALSE	FALSE	#N/A	#N/A	#N/A
ASH1L	OK	negbinomial.size	0.000467542	0.00231407	2275	TRUE	FALSE	#N/A	#N/A	#N/A
KIAA0907	OK	negbinomial.size	2.69435e-06	1.85337e-05	1085	FALSE	FALSE	#N/A	#N/A	#N/A
LAMTOR2	OK	negbinomial.size	3.51576e-13	4.37507e-12	8129	TRUE	FALSE	#N/A	#N/A	#N/A
MEX3A	OK	negbinomial.size	0.00335281	0.0137701	119	FALSE	FALSE	#N/A	#N/A	#N/A
LMNA	OK	negbinomial.size	5.20628e-06	3.45391e-05	6829	TRUE	FALSE	#N/A	#N/A	#N/A
SMG5	OK	negbinomial.size	0.010844	0.0389076	778	FALSE	FALSE	#N/A	#N/A	#N/A
GLMP	OK	negbinomial.size	1.75157e-52	6.90623e-51	3914	TRUE	FALSE	#N/A	#N/A	#N/A
CCT3	OK	negbinomial.size	4.56604e-09	4.23188e-08	5375	TRUE	FALSE	#N/A	#N/A	#N/A
TSACC	OK	negbinomial.size	0.00063225	0.00304671	115	FALSE	FALSE	#N/A	#N/A	#N/A
RHBG	OK	negbinomial.size	3.2256e-06	2.19302e-05	182	FALSE	FALSE	#N/A	#N/A	#N/A
C1orf61	OK	negbinomial.size	8.80127e-05	0.000492837	60	FALSE	FALSE	#N/A	#N/A	#N/A
MEF2D	OK	negbinomial.size	2.08031e-05	0.000128107	1128	FALSE	FALSE	#N/A	#N/A	#N/A
RP11-284F21.8	OK	negbinomial.size	0.000412666	0.00206509	6	FALSE	FALSE	#N/A	#N/A	#N/A
APOA1BP	OK	negbinomial.size	3.06233e-26	6.69318e-25	3637	TRUE	FALSE	#N/A	#N/A	#N/A
GPATCH4	OK	negbinomial.size	6.40137e-13	7.8186e-12	1550	TRUE	FALSE	#N/A	#N/A	#N/A
ISG20L2	OK	negbinomial.size	4.12998e-06	2.77274e-05	1787	TRUE	FALSE	#N/A	#N/A	#N/A
MRPL24	OK	negbinomial.size	3.16922e-13	3.96877e-12	3126	TRUE	FALSE	#N/A	#N/A	#N/A
SH2D2A	OK	negbinomial.size	2.94264e-08	2.52547e-07	480	FALSE	FALSE	#N/A	#N/A	#N/A
ARHGEF11	OK	negbinomial.size	2.47e-05	0.000150771	448	FALSE	FALSE	#N/A	#N/A	#N/A
ETV3	OK	negbinomial.size	2.05021e-34	5.59775e-33	2089	TRUE	FALSE	#N/A	#N/A	#N/A
CD1D	OK	negbinomial.size	6.05014e-34	1.63799e-32	1260	FALSE	FALSE	#N/A	#N/A	#N/A
RP11-404O13.5	OK	negbinomial.size	2.98594e-12	3.49927e-11	516	FALSE	FALSE	#N/A	#N/A	#N/A
CD1A	OK	negbinomial.size	6.63171e-32	1.70918e-30	177	FALSE	FALSE	#N/A	#N/A	#N/A
CD1B	OK	negbinomial.size	8.04281e-17	1.24073e-15	379	FALSE	FALSE	#N/A	#N/A	#N/A
PYHIN1	OK	negbinomial.size	0.00517916	0.020281	381	FALSE	FALSE	#N/A	#N/A	#N/A
IFI16	OK	negbinomial.size	2.13185e-13	2.69989e-12	7028	TRUE	FALSE	#N/A	#N/A	#N/A
AIM2	OK	negbinomial.size	7.95879e-12	9.09521e-11	1122	FALSE	FALSE	#N/A	#N/A	#N/A
ACKR1	OK	negbinomial.size	0.0109034	0.0391045	68	FALSE	FALSE	#N/A	#N/A	#N/A
DUSP23	OK	negbinomial.size	5.04033e-05	0.000293009	5082	TRUE	FALSE	#N/A	#N/A	#N/A
FCRL6	OK	negbinomial.size	5.95064e-08	4.9505e-07	108	FALSE	FALSE	#N/A	#N/A	#N/A
SLAMF8	OK	negbinomial.size	1.10374e-93	7.26804e-92	4198	TRUE	FALSE	#N/A	#N/A	#N/A
TAGLN2	OK	negbinomial.size	1.65523e-32	4.32224e-31	9149	TRUE	FALSE	#N/A	#N/A	#N/A
KCNJ10	OK	negbinomial.size	1.08162e-45	3.77349e-44	357	FALSE	FALSE	#N/A	#N/A	#N/A
IGSF8	OK	negbinomial.size	0.00156775	0.00696306	975	FALSE	FALSE	#N/A	#N/A	#N/A
ATP1A2	OK	negbinomial.size	0.0127229	0.0446503	9	FALSE	FALSE	#N/A	#N/A	#N/A
RP11-536C5.7	OK	negbinomial.size	0.0102627	0.0370749	41	FALSE	FALSE	#N/A	#N/A	#N/A
PEA15	OK	negbinomial.size	4.02311e-06	2.70452e-05	4157	TRUE	FALSE	#N/A	#N/A	#N/A
COPA	OK	negbinomial.size	1.77159e-08	1.55236e-07	3422	TRUE	FALSE	#N/A	#N/A	#N/A
NCSTN	OK	negbinomial.size	0.000385381	0.00194024	2658	TRUE	FALSE	#N/A	#N/A	#N/A
NHLH1	OK	negbinomial.size	0.00704755	0.0266177	33	FALSE	FALSE	#N/A	#N/A	#N/A
CD84	OK	negbinomial.size	4.75745e-181	6.76741e-179	5315	TRUE	FALSE	#N/A	#N/A	#N/A
SLAMF1	OK	negbinomial.size	4.46094e-08	3.75837e-07	229	FALSE	FALSE	#N/A	#N/A	#N/A
CD48	OK	negbinomial.size	8.58982e-130	8.2015e-128	5717	TRUE	FALSE	#N/A	#N/A	#N/A
SLAMF7	OK	negbinomial.size	7.16721e-70	3.64692e-68	2045	TRUE	FALSE	#N/A	#N/A	#N/A
LY9	OK	negbinomial.size	2.00948e-09	1.92406e-08	527	FALSE	FALSE	#N/A	#N/A	#N/A
CD244	OK	negbinomial.size	6.24942e-17	9.67551e-16	262	FALSE	FALSE	#N/A	#N/A	#N/A
ITLN1	OK	negbinomial.size	9.61489e-15	1.32029e-13	290	FALSE	FALSE	#N/A	#N/A	#N/A
PFDN2	OK	negbinomial.size	1.77942e-06	1.25623e-05	6593	TRUE	FALSE	#N/A	#N/A	#N/A
NIT1	OK	negbinomial.size	0.000848958	0.00398798	1450	FALSE	FALSE	#N/A	#N/A	#N/A
DEDD	OK	negbinomial.size	0.00178476	0.00785238	1070	FALSE	FALSE	#N/A	#N/A	#N/A
B4GALT3	OK	negbinomial.size	0.0142053	0.0491393	1387	FALSE	FALSE	#N/A	#N/A	#N/A
NDUFS2	OK	negbinomial.size	4.36992e-13	5.40145e-12	4779	TRUE	FALSE	#N/A	#N/A	#N/A
APOA2	OK	negbinomial.size	0	0	10892	TRUE	FALSE	#N/A	#N/A	#N/A
NR1I3	OK	negbinomial.size	7.00117e-05	0.000399422	277	FALSE	FALSE	#N/A	#N/A	#N/A
SDHC	OK	negbinomial.size	7.52868e-20	1.3124e-18	5935	TRUE	FALSE	#N/A	#N/A	#N/A
FCGR2A	OK	negbinomial.size	5.23435e-129	4.95474e-127	8475	TRUE	FALSE	#N/A	#N/A	#N/A
FCGR3B	OK	negbinomial.size	5.00105e-08	4.19421e-07	101	FALSE	FALSE	#N/A	#N/A	#N/A
FCRLA	OK	negbinomial.size	9.06702e-08	7.40167e-07	36	FALSE	FALSE	#N/A	#N/A	#N/A
FCRLB	OK	negbinomial.size	0.000387933	0.00195042	208	FALSE	FALSE	#N/A	#N/A	#N/A
ATF6	OK	negbinomial.size	5.40808e-06	3.5804e-05	3431	TRUE	FALSE	#N/A	#N/A	#N/A
OLFML2B	OK	negbinomial.size	2.36785e-09	2.25046e-08	1369	TRUE	FALSE	#N/A	#N/A	#N/A
SH2D1B	OK	negbinomial.size	2.92577e-09	2.76035e-08	61	FALSE	FALSE	#N/A	#N/A	#N/A
UAP1	OK	negbinomial.size	8.90159e-05	0.000498129	1369	TRUE	FALSE	#N/A	#N/A	#N/A
RGS5.1	OK	negbinomial.size	0.0101867	0.0368521	79	FALSE	FALSE	#N/A	#N/A	#N/A
NUF2	OK	negbinomial.size	0.00300788	0.0125071	289	FALSE	FALSE	#N/A	#N/A	#N/A
LMX1A	OK	negbinomial.size	0.00531216	0.0207388	64	FALSE	FALSE	#N/A	#N/A	#N/A
MGST3	OK	negbinomial.size	6.73069e-70	3.43159e-68	8010	TRUE	FALSE	#N/A	#N/A	#N/A
ALDH9A1	OK	negbinomial.size	1.64457e-25	3.49939e-24	3459	TRUE	FALSE	#N/A	#N/A	#N/A
TMCO1	OK	negbinomial.size	1.89176e-14	2.55413e-13	6097	TRUE	FALSE	#N/A	#N/A	#N/A
MAEL	OK	negbinomial.size	3.66099e-05	0.000218185	42	FALSE	FALSE	#N/A	#N/A	#N/A
RP11-277B15.3	OK	negbinomial.size	1.39508e-06	9.95814e-06	134	FALSE	FALSE	#N/A	#N/A	#N/A
POU2F1	OK	negbinomial.size	0.00809839	0.0301009	1081	FALSE	FALSE	#N/A	#N/A	#N/A
CD247	OK	negbinomial.size	1.24913e-14	1.69896e-13	405	FALSE	FALSE	#N/A	#N/A	#N/A
CREG1	OK	negbinomial.size	0	0	8170	TRUE	FALSE	#N/A	#N/A	#N/A
RCSD1	OK	negbinomial.size	0.00019955	0.00105197	3460	TRUE	FALSE	#N/A	#N/A	#N/A
MPZL1	OK	negbinomial.size	0.000114827	0.000631047	1879	TRUE	FALSE	#N/A	#N/A	#N/A
GPR161	OK	negbinomial.size	0.00171706	0.00758564	227	FALSE	FALSE	#N/A	#N/A	#N/A
SFT2D2	OK	negbinomial.size	5.72879e-12	6.63215e-11	3278	TRUE	FALSE	#N/A	#N/A	#N/A
XCL2	OK	negbinomial.size	9.82131e-08	7.98451e-07	188	FALSE	FALSE	#N/A	#N/A	#N/A
XCL1	OK	negbinomial.size	1.38685e-20	2.47623e-19	160	FALSE	FALSE	#N/A	#N/A	#N/A
SLC19A2	OK	negbinomial.size	0.00140919	0.00631988	941	FALSE	FALSE	#N/A	#N/A	#N/A
F5	OK	negbinomial.size	2.50075e-06	1.72851e-05	565	FALSE	FALSE	#N/A	#N/A	#N/A
SELP	OK	negbinomial.size	0.0115525	0.0410394	15	FALSE	FALSE	#N/A	#N/A	#N/A
SELL	OK	negbinomial.size	6.83418e-29	1.61135e-27	1692	TRUE	FALSE	#N/A	#N/A	#N/A
KIFAP3	OK	negbinomial.size	0.0117639	0.0416682	898	FALSE	FALSE	#N/A	#N/A	#N/A
FMO3	OK	negbinomial.size	4.35133e-09	4.04453e-08	455	FALSE	FALSE	#N/A	#N/A	#N/A
FMO1	OK	negbinomial.size	0.00211748	0.00914284	25	FALSE	FALSE	#N/A	#N/A	#N/A
PRRC2C	OK	negbinomial.size	9.85922e-15	1.35168e-13	5760	TRUE	FALSE	#N/A	#N/A	#N/A
VAMP4	OK	negbinomial.size	0.00145976	0.00652847	1323	FALSE	FALSE	#N/A	#N/A	#N/A
SUCO	OK	negbinomial.size	0.0019644	0.00855792	1065	FALSE	FALSE	#N/A	#N/A	#N/A
RP11-296O14.3	OK	negbinomial.size	4.34291e-07	3.28584e-06	82	FALSE	FALSE	#N/A	#N/A	#N/A
PRDX6	OK	negbinomial.size	3.48673e-09	3.26684e-08	7611	TRUE	FALSE	#N/A	#N/A	#N/A
RC3H1	OK	negbinomial.size	2.02498e-07	1.59685e-06	1483	TRUE	FALSE	#N/A	#N/A	#N/A
RP11-160H22.5	OK	negbinomial.size	0.00684246	0.0259306	25	FALSE	FALSE	#N/A	#N/A	#N/A
RABGAP1L	OK	negbinomial.size	5.90485e-09	5.40848e-08	2432	TRUE	FALSE	#N/A	#N/A	#N/A
CACYBP	OK	negbinomial.size	5.34684e-67	2.59745e-65	7084	TRUE	FALSE	#N/A	#N/A	#N/A
KIAA0040	OK	negbinomial.size	0.000535865	0.00262099	660	FALSE	FALSE	#N/A	#N/A	#N/A
RASAL2	OK	negbinomial.size	4.74769e-05	0.000277563	894	FALSE	FALSE	#N/A	#N/A	#N/A
TOR3A	OK	negbinomial.size	0.0142806	0.0493467	2220	TRUE	FALSE	#N/A	#N/A	#N/A
ABL2	OK	negbinomial.size	4.47739e-06	2.99349e-05	3869	TRUE	FALSE	#N/A	#N/A	#N/A
SOAT1	OK	negbinomial.size	1.29732e-30	3.24923e-29	3861	TRUE	FALSE	#N/A	#N/A	#N/A
CEP350	OK	negbinomial.size	0.000474037	0.00234217	2713	TRUE	FALSE	#N/A	#N/A	#N/A
STX6	OK	negbinomial.size	2.00336e-05	0.000123992	2092	TRUE	FALSE	#N/A	#N/A	#N/A
MR1	OK	negbinomial.size	3.13437e-11	3.42678e-10	1883	TRUE	FALSE	#N/A	#N/A	#N/A
IER5	OK	negbinomial.size	4.46164e-18	7.2613e-17	5584	TRUE	FALSE	#N/A	#N/A	#N/A
RGSL1	OK	negbinomial.size	0.0134717	0.046955	31	FALSE	FALSE	#N/A	#N/A	#N/A
LAMC2	OK	negbinomial.size	0.0011559	0.00527956	23	FALSE	FALSE	#N/A	#N/A	#N/A
ARPC5	OK	negbinomial.size	3.33451e-14	4.45068e-13	10466	TRUE	FALSE	#N/A	#N/A	#N/A
RGL1	OK	negbinomial.size	6.83442e-39	2.08737e-37	2877	TRUE	FALSE	#N/A	#N/A	#N/A
RNF2	OK	negbinomial.size	4.77268e-14	6.29519e-13	1364	TRUE	FALSE	#N/A	#N/A	#N/A
TRMT1L	OK	negbinomial.size	0.00502789	0.019785	790	FALSE	FALSE	#N/A	#N/A	#N/A
HMCN1	OK	negbinomial.size	0.00722088	0.0271767	23	FALSE	FALSE	#N/A	#N/A	#N/A
TPR	OK	negbinomial.size	9.9321e-08	8.06693e-07	3588	TRUE	FALSE	#N/A	#N/A	#N/A
PLA2G4A	OK	negbinomial.size	0.00196066	0.00854453	503	FALSE	FALSE	#N/A	#N/A	#N/A
RGS18	OK	negbinomial.size	2.90549e-19	4.97391e-18	2871	TRUE	FALSE	#N/A	#N/A	#N/A
RGS1	OK	negbinomial.size	3.58439e-98	2.461e-96	8903	TRUE	FALSE	#N/A	#N/A	#N/A
RGS13	OK	negbinomial.size	6.53357e-13	7.9725e-12	243	FALSE	FALSE	#N/A	#N/A	#N/A
RGS2	OK	negbinomial.size	5.29561e-13	6.50196e-12	8801	TRUE	FALSE	#N/A	#N/A	#N/A
GLRX2	OK	negbinomial.size	7.2999e-05	0.000414627	1952	TRUE	FALSE	#N/A	#N/A	#N/A
CDC73	OK	negbinomial.size	0.00549674	0.0213654	2274	TRUE	FALSE	#N/A	#N/A	#N/A
CFHR5	OK	negbinomial.size	1.1747e-05	7.45502e-05	150	FALSE	FALSE	#N/A	#N/A	#N/A
ASPM	OK	negbinomial.size	2.93672e-06	2.00775e-05	254	FALSE	FALSE	#N/A	#N/A	#N/A
DENND1B	OK	negbinomial.size	4.04187e-09	3.76642e-08	1882	TRUE	FALSE	#N/A	#N/A	#N/A
PTPRC	OK	negbinomial.size	0.000521133	0.00255476	8000	TRUE	FALSE	#N/A	#N/A	#N/A
MIR181A1HG	OK	negbinomial.size	6.6635e-31	1.67708e-29	1258	TRUE	FALSE	#N/A	#N/A	#N/A
ZNF281	OK	negbinomial.size	3.37325e-16	5.04069e-15	1666	TRUE	FALSE	#N/A	#N/A	#N/A
TMEM9	OK	negbinomial.size	1.11222e-08	9.91903e-08	1580	TRUE	FALSE	#N/A	#N/A	#N/A
TNNT2	OK	negbinomial.size	1.14338e-05	7.27776e-05	93	FALSE	FALSE	#N/A	#N/A	#N/A
LAD1	OK	negbinomial.size	2.54285e-05	0.000154814	137	FALSE	FALSE	#N/A	#N/A	#N/A
PHLDA3	OK	negbinomial.size	0.00230882	0.00988777	231	FALSE	FALSE	#N/A	#N/A	#N/A
CSRP1	OK	negbinomial.size	0.00827961	0.0306903	2290	TRUE	FALSE	#N/A	#N/A	#N/A
NAV1	OK	negbinomial.size	3.19183e-09	3.00036e-08	791	FALSE	FALSE	#N/A	#N/A	#N/A
IPO9-AS1	OK	negbinomial.size	0.0112832	0.0401811	24	FALSE	FALSE	#N/A	#N/A	#N/A
RNPEP	OK	negbinomial.size	0.00255097	0.010824	3551	TRUE	FALSE	#N/A	#N/A	#N/A
ARL8A	OK	negbinomial.size	3.70667e-25	7.76531e-24	2711	TRUE	FALSE	#N/A	#N/A	#N/A
PTPN7	OK	negbinomial.size	4.62268e-23	9.09246e-22	1617	TRUE	FALSE	#N/A	#N/A	#N/A
UBE2T	OK	negbinomial.size	2.57831e-05	0.000156898	584	FALSE	FALSE	#N/A	#N/A	#N/A
KDM5B	OK	negbinomial.size	0.00187662	0.00820467	746	FALSE	FALSE	#N/A	#N/A	#N/A
ADIPOR1	OK	negbinomial.size	2.73775e-09	2.58675e-08	5115	TRUE	FALSE	#N/A	#N/A	#N/A
CYB5R1	OK	negbinomial.size	2.16493e-32	5.64174e-31	2706	TRUE	FALSE	#N/A	#N/A	#N/A
CHIT1	OK	negbinomial.size	1.79457e-14	2.42672e-13	198	FALSE	FALSE	#N/A	#N/A	#N/A
BTG2	OK	negbinomial.size	0.000191469	0.00101289	5894	TRUE	FALSE	#N/A	#N/A	#N/A
ATP2B4	OK	negbinomial.size	0.0097886	0.0356222	797	FALSE	FALSE	#N/A	#N/A	#N/A
LAX1	OK	negbinomial.size	0.00938447	0.0342678	96	FALSE	FALSE	#N/A	#N/A	#N/A
SNRPE	OK	negbinomial.size	2.24583e-06	1.56449e-05	7253	TRUE	FALSE	#N/A	#N/A	#N/A
ETNK2	OK	negbinomial.size	2.62708e-10	2.69909e-09	408	FALSE	FALSE	#N/A	#N/A	#N/A
GOLT1A	OK	negbinomial.size	2.00472e-08	1.74495e-07	604	FALSE	FALSE	#N/A	#N/A	#N/A
MDM4	OK	negbinomial.size	1.61325e-25	3.43559e-24	2800	TRUE	FALSE	#N/A	#N/A	#N/A
RBBP5	OK	negbinomial.size	4.44555e-05	0.000261204	1002	FALSE	FALSE	#N/A	#N/A	#N/A
NUAK2	OK	negbinomial.size	2.42651e-05	0.000148222	342	FALSE	FALSE	#N/A	#N/A	#N/A
KLHDC8A	OK	negbinomial.size	2.3308e-05	0.000142748	25	FALSE	FALSE	#N/A	#N/A	#N/A
CDK18	OK	negbinomial.size	6.36961e-05	0.000365905	451	FALSE	FALSE	#N/A	#N/A	#N/A
ELK4	OK	negbinomial.size	0.000676115	0.0032417	1260	FALSE	FALSE	#N/A	#N/A	#N/A
NUCKS1	OK	negbinomial.size	3.36628e-35	9.40038e-34	6759	TRUE	FALSE	#N/A	#N/A	#N/A
CTSE	OK	negbinomial.size	0.00485638	0.0191775	27	FALSE	FALSE	#N/A	#N/A	#N/A
C1orf186	OK	negbinomial.size	6.9354e-18	1.11534e-16	118	FALSE	FALSE	#N/A	#N/A	#N/A
FAM72A	OK	negbinomial.size	0.00629315	0.024065	1114	FALSE	FALSE	#N/A	#N/A	#N/A
IKBKE	OK	negbinomial.size	0.00218593	0.00941917	853	FALSE	FALSE	#N/A	#N/A	#N/A
RASSF5	OK	negbinomial.size	3.84325e-40	1.20821e-38	2549	TRUE	FALSE	#N/A	#N/A	#N/A
EIF2D	OK	negbinomial.size	1.14877e-06	8.28729e-06	997	FALSE	FALSE	#N/A	#N/A	#N/A
IL10	OK	negbinomial.size	1.03005e-09	1.01109e-08	2169	TRUE	FALSE	#N/A	#N/A	#N/A
PIGR	OK	negbinomial.size	2.05651e-06	1.43805e-05	297	FALSE	FALSE	#N/A	#N/A	#N/A
PFKFB2	OK	negbinomial.size	0.00142003	0.00636628	605	FALSE	FALSE	#N/A	#N/A	#N/A
C4BPA	OK	negbinomial.size	0.000577536	0.00280351	809	FALSE	FALSE	#N/A	#N/A	#N/A
CD55	OK	negbinomial.size	1.10554e-204	1.87266e-202	3804	TRUE	FALSE	#N/A	#N/A	#N/A
CR1	OK	negbinomial.size	1.95356e-14	2.63342e-13	762	FALSE	FALSE	#N/A	#N/A	#N/A
CR1L	OK	negbinomial.size	0.00277621	0.0116586	130	FALSE	FALSE	#N/A	#N/A	#N/A
CD46	OK	negbinomial.size	1.25001e-10	1.31096e-09	3591	TRUE	FALSE	#N/A	#N/A	#N/A
CD34	OK	negbinomial.size	4.14993e-07	3.15094e-06	334	FALSE	FALSE	#N/A	#N/A	#N/A
LAMB3	OK	negbinomial.size	2.30957e-09	2.19832e-08	283	FALSE	FALSE	#N/A	#N/A	#N/A
HSD11B1	OK	negbinomial.size	3.01792e-06	2.05998e-05	417	FALSE	FALSE	#N/A	#N/A	#N/A
TRAF3IP3	OK	negbinomial.size	1.16962e-58	5.02742e-57	1231	TRUE	FALSE	#N/A	#N/A	#N/A
IRF6	OK	negbinomial.size	0.0109176	0.0391442	152	FALSE	FALSE	#N/A	#N/A	#N/A
SERTAD4-AS1	OK	negbinomial.size	8.23194e-05	0.000463375	84	FALSE	FALSE	#N/A	#N/A	#N/A
TRAF5	OK	negbinomial.size	5.04906e-07	3.78452e-06	978	FALSE	FALSE	#N/A	#N/A	#N/A
DTL	OK	negbinomial.size	0.0015199	0.00677273	119	FALSE	FALSE	#N/A	#N/A	#N/A
TMEM206	OK	negbinomial.size	0.00139426	0.00625945	1261	FALSE	FALSE	#N/A	#N/A	#N/A
NENF	OK	negbinomial.size	8.34724e-50	3.14665e-48	6855	TRUE	FALSE	#N/A	#N/A	#N/A
RP11-61J19.5	OK	negbinomial.size	1.33519e-07	1.06761e-06	845	FALSE	FALSE	#N/A	#N/A	#N/A
BATF3	OK	negbinomial.size	1.02208e-29	2.49673e-28	1254	TRUE	FALSE	#N/A	#N/A	#N/A
NSL1	OK	negbinomial.size	5.78351e-11	6.21227e-10	3456	TRUE	FALSE	#N/A	#N/A	#N/A
FLVCR1	OK	negbinomial.size	5.19391e-06	3.44748e-05	543	FALSE	FALSE	#N/A	#N/A	#N/A
VASH2	OK	negbinomial.size	5.08799e-07	3.81086e-06	26	FALSE	FALSE	#N/A	#N/A	#N/A
PROX1	OK	negbinomial.size	1.35747e-09	1.3194e-08	479	FALSE	FALSE	#N/A	#N/A	#N/A
SMYD2	OK	negbinomial.size	0.00886993	0.0326155	1347	FALSE	FALSE	#N/A	#N/A	#N/A
CENPF	OK	negbinomial.size	1.76218e-43	5.90765e-42	552	FALSE	FALSE	#N/A	#N/A	#N/A
LYPLAL1	OK	negbinomial.size	0.000121619	0.000665109	2392	TRUE	FALSE	#N/A	#N/A	#N/A
EPRS	OK	negbinomial.size	7.65794e-16	1.12347e-14	2290	TRUE	FALSE	#N/A	#N/A	#N/A
IARS2	OK	negbinomial.size	1.2237e-07	9.8427e-07	2018	TRUE	FALSE	#N/A	#N/A	#N/A
44987	OK	negbinomial.size	0.000149193	0.000805298	193	FALSE	FALSE	#N/A	#N/A	#N/A
DUSP10	OK	negbinomial.size	1.59009e-10	1.65884e-09	2013	TRUE	FALSE	#N/A	#N/A	#N/A
MIA3	OK	negbinomial.size	7.8846e-06	5.11218e-05	1804	TRUE	FALSE	#N/A	#N/A	#N/A
AIDA	OK	negbinomial.size	0.000823931	0.00388459	3039	TRUE	FALSE	#N/A	#N/A	#N/A
BROX	OK	negbinomial.size	0.000375054	0.00189195	2926	TRUE	FALSE	#N/A	#N/A	#N/A
RP11-452F19.3	OK	negbinomial.size	0.00127029	0.00574395	1045	FALSE	FALSE	#N/A	#N/A	#N/A
CAPN2	OK	negbinomial.size	5.28484e-29	1.25525e-27	2033	TRUE	FALSE	#N/A	#N/A	#N/A
TP53BP2	OK	negbinomial.size	1.60398e-06	1.13956e-05	1185	FALSE	FALSE	#N/A	#N/A	#N/A
DEGS1	OK	negbinomial.size	4.36828e-10	4.41925e-09	3900	TRUE	FALSE	#N/A	#N/A	#N/A
CNIH4	OK	negbinomial.size	0.000190696	0.00100939	4365	TRUE	FALSE	#N/A	#N/A	#N/A
DNAH14	OK	negbinomial.size	6.61015e-08	5.47239e-07	196	FALSE	FALSE	#N/A	#N/A	#N/A
TMEM63A	OK	negbinomial.size	0.000384278	0.00193544	738	FALSE	FALSE	#N/A	#N/A	#N/A
LEFTY1	OK	negbinomial.size	1.7689e-09	1.70385e-08	219	FALSE	FALSE	#N/A	#N/A	#N/A
SDE2	OK	negbinomial.size	4.87754e-07	3.66235e-06	1355	FALSE	FALSE	#N/A	#N/A	#N/A
H3F3A	OK	negbinomial.size	1.90217e-65	8.93707e-64	12177	TRUE	FALSE	#N/A	#N/A	#N/A
ACBD3	OK	negbinomial.size	3.37582e-07	2.59067e-06	2201	TRUE	FALSE	#N/A	#N/A	#N/A
PARP1	OK	negbinomial.size	2.11874e-79	1.20157e-77	4203	TRUE	FALSE	#N/A	#N/A	#N/A
PSEN2	OK	negbinomial.size	5.57353e-07	4.15465e-06	829	FALSE	FALSE	#N/A	#N/A	#N/A
CTD-2090I13.1	OK	negbinomial.size	0.00552888	0.0214806	24	FALSE	FALSE	#N/A	#N/A	#N/A
JMJD4	OK	negbinomial.size	0.000664209	0.00318818	608	FALSE	FALSE	#N/A	#N/A	#N/A
ARF1	OK	negbinomial.size	5.63354e-16	8.33123e-15	8132	TRUE	FALSE	#N/A	#N/A	#N/A
C1orf35	OK	negbinomial.size	0.00104666	0.00482253	1954	TRUE	FALSE	#N/A	#N/A	#N/A
GUK1	OK	negbinomial.size	1.76169e-19	3.04419e-18	9403	TRUE	FALSE	#N/A	#N/A	#N/A
HIST3H2A	OK	negbinomial.size	1.69943e-15	2.43897e-14	1046	FALSE	FALSE	#N/A	#N/A	#N/A
RHOU	OK	negbinomial.size	1.06194e-11	1.20131e-10	1402	TRUE	FALSE	#N/A	#N/A	#N/A
RAB4A	OK	negbinomial.size	0.0103121	0.0372331	3753	TRUE	FALSE	#N/A	#N/A	#N/A
CCSAP	OK	negbinomial.size	1.31837e-09	1.28382e-08	1122	FALSE	FALSE	#N/A	#N/A	#N/A
PGBD5	OK	negbinomial.size	2.93701e-08	2.52148e-07	248	FALSE	FALSE	#N/A	#N/A	#N/A
AGT	OK	negbinomial.size	4.22233e-103	3.07097e-101	4454	TRUE	FALSE	#N/A	#N/A	#N/A
FAM89A	OK	negbinomial.size	8.58495e-05	0.000481666	521	FALSE	FALSE	#N/A	#N/A	#N/A
C1orf131	OK	negbinomial.size	0.00577722	0.0223315	1472	TRUE	FALSE	#N/A	#N/A	#N/A
SPRTN	OK	negbinomial.size	0.00321308	0.0132533	612	FALSE	FALSE	#N/A	#N/A	#N/A
RP11-295G20.2	OK	negbinomial.size	2.31004e-21	4.2453e-20	1140	TRUE	FALSE	#N/A	#N/A	#N/A
TSNAX	OK	negbinomial.size	0.000170625	0.000912376	2488	TRUE	FALSE	#N/A	#N/A	#N/A
LINC00582	OK	negbinomial.size	2.62163e-05	0.000159421	13	FALSE	FALSE	#N/A	#N/A	#N/A
SIPA1L2	OK	negbinomial.size	0.000175737	0.000936979	990	FALSE	FALSE	#N/A	#N/A	#N/A
NTPCR	OK	negbinomial.size	2.90224e-06	1.9884e-05	2225	TRUE	FALSE	#N/A	#N/A	#N/A
PCNXL2	OK	negbinomial.size	1.06489e-11	1.20306e-10	208	FALSE	FALSE	#N/A	#N/A	#N/A
RP5-862P8.2	OK	negbinomial.size	0.00615504	0.0236105	110	FALSE	FALSE	#N/A	#N/A	#N/A
SLC35F3	OK	negbinomial.size	0.00901548	0.0330563	74	FALSE	FALSE	#N/A	#N/A	#N/A
RP5-827C21.4	OK	negbinomial.size	0.00372345	0.0151211	259	FALSE	FALSE	#N/A	#N/A	#N/A
COA6	OK	negbinomial.size	8.28886e-15	1.14492e-13	3222	TRUE	FALSE	#N/A	#N/A	#N/A
TARBP1	OK	negbinomial.size	0.00173858	0.00766493	728	FALSE	FALSE	#N/A	#N/A	#N/A
RP11-443B7.1	OK	negbinomial.size	1.0009e-13	1.2911e-12	524	FALSE	FALSE	#N/A	#N/A	#N/A
RP11-443B7.3	OK	negbinomial.size	3.68875e-05	0.000219543	168	FALSE	FALSE	#N/A	#N/A	#N/A
RP4-597N16.4	OK	negbinomial.size	0.0134902	0.047013	12	FALSE	FALSE	#N/A	#N/A	#N/A
TOMM20	OK	negbinomial.size	0.00728841	0.0274029	6132	TRUE	FALSE	#N/A	#N/A	#N/A
RBM34	OK	negbinomial.size	2.03875e-05	0.000125759	338	FALSE	FALSE	#N/A	#N/A	#N/A
B3GALNT2	OK	negbinomial.size	2.55479e-07	1.98906e-06	403	FALSE	FALSE	#N/A	#N/A	#N/A
LYST	OK	negbinomial.size	9.93314e-81	5.6833e-79	1951	TRUE	FALSE	#N/A	#N/A	#N/A
NID1	OK	negbinomial.size	0.00116358	0.00530898	536	FALSE	FALSE	#N/A	#N/A	#N/A
GPR137B	OK	negbinomial.size	1.07367e-53	4.31936e-52	3962	TRUE	FALSE	#N/A	#N/A	#N/A
ERO1B	OK	negbinomial.size	0.000551864	0.00269209	1093	FALSE	FALSE	#N/A	#N/A	#N/A
EDARADD	OK	negbinomial.size	0.00252681	0.0107303	96	FALSE	FALSE	#N/A	#N/A	#N/A
LGALS8	OK	negbinomial.size	3.80574e-05	0.000226165	2450	TRUE	FALSE	#N/A	#N/A	#N/A
MTR	OK	negbinomial.size	0.0120066	0.0424226	968	FALSE	FALSE	#N/A	#N/A	#N/A
RYR2	OK	negbinomial.size	0.00608109	0.0233651	14	FALSE	FALSE	#N/A	#N/A	#N/A
MTRNR2L11	OK	negbinomial.size	0.0076522	0.0286202	9	FALSE	FALSE	#N/A	#N/A	#N/A
RP11-544D21.2	OK	negbinomial.size	0.0103122	0.0372331	14	FALSE	FALSE	#N/A	#N/A	#N/A
CEP170	OK	negbinomial.size	6.68659e-11	7.13763e-10	2805	TRUE	FALSE	#N/A	#N/A	#N/A
SDCCAG8	OK	negbinomial.size	0.000203725	0.001072	3154	TRUE	FALSE	#N/A	#N/A	#N/A
ZBTB18	OK	negbinomial.size	0.00414161	0.0166434	584	FALSE	FALSE	#N/A	#N/A	#N/A
ADSS	OK	negbinomial.size	2.68805e-11	2.95513e-10	2304	TRUE	FALSE	#N/A	#N/A	#N/A
COX20	OK	negbinomial.size	9.56921e-09	8.58761e-08	4647	TRUE	FALSE	#N/A	#N/A	#N/A
SCCPDH	OK	negbinomial.size	4.24134e-37	1.23952e-35	2913	TRUE	FALSE	#N/A	#N/A	#N/A
RP11-439E19.10	OK	negbinomial.size	0.013808	0.0479551	12	FALSE	FALSE	#N/A	#N/A	#N/A
ZNF669	OK	negbinomial.size	8.45172e-09	7.62194e-08	339	FALSE	FALSE	#N/A	#N/A	#N/A
ZNF124	OK	negbinomial.size	0.000233243	0.00121713	802	FALSE	FALSE	#N/A	#N/A	#N/A
RP11-488L18.10	OK	negbinomial.size	0.00997892	0.0361768	705	FALSE	FALSE	#N/A	#N/A	#N/A
TRIM58	OK	negbinomial.size	1.89867e-05	0.000117909	86	FALSE	FALSE	#N/A	#N/A	#N/A
PGBD2	OK	negbinomial.size	0.000129319	0.000704525	215	FALSE	FALSE	#N/A	#N/A	#N/A
AC092159.2	OK	negbinomial.size	0.00120979	0.00549356	73	FALSE	FALSE	#N/A	#N/A	#N/A
TRAPPC12	OK	negbinomial.size	0.00386122	0.0156312	1325	FALSE	FALSE	#N/A	#N/A	#N/A
TRAPPC12-AS1	OK	negbinomial.size	0.00271353	0.0114252	17	FALSE	FALSE	#N/A	#N/A	#N/A
ADI1	OK	negbinomial.size	4.78106e-67	2.3314e-65	5827	TRUE	FALSE	#N/A	#N/A	#N/A
RPS7	OK	negbinomial.size	3.02266e-174	4.09602e-172	12241	TRUE	FALSE	#N/A	#N/A	#N/A
COLEC11	OK	negbinomial.size	0.00390485	0.015788	423	FALSE	FALSE	#N/A	#N/A	#N/A
CMPK2	OK	negbinomial.size	0.0106573	0.0383391	800	FALSE	FALSE	#N/A	#N/A	#N/A
AC092580.4	OK	negbinomial.size	4.09669e-53	1.62774e-51	425	FALSE	FALSE	#N/A	#N/A	#N/A
LINC00299	OK	negbinomial.size	0.00223162	0.00959383	15	FALSE	FALSE	#N/A	#N/A	#N/A
AC011747.4	OK	negbinomial.size	0.0132281	0.0462123	67	FALSE	FALSE	#N/A	#N/A	#N/A
ID2	OK	negbinomial.size	3.50861e-34	9.53921e-33	8947	TRUE	FALSE	#N/A	#N/A	#N/A
KIDINS220	OK	negbinomial.size	4.76477e-06	3.17409e-05	1993	TRUE	FALSE	#N/A	#N/A	#N/A
MBOAT2	OK	negbinomial.size	6.32555e-09	5.77327e-08	300	FALSE	FALSE	#N/A	#N/A	#N/A
ASAP2	OK	negbinomial.size	0.00408411	0.0164328	190	FALSE	FALSE	#N/A	#N/A	#N/A
IAH1	OK	negbinomial.size	2.57621e-06	1.77637e-05	4162	TRUE	FALSE	#N/A	#N/A	#N/A
ADAM17	OK	negbinomial.size	7.13407e-08	5.87779e-07	3485	TRUE	FALSE	#N/A	#N/A	#N/A
KLF11	OK	negbinomial.size	0.000163648	0.000878718	1387	TRUE	FALSE	#N/A	#N/A	#N/A
RRM2	OK	negbinomial.size	1.7617e-19	3.04419e-18	474	FALSE	FALSE	#N/A	#N/A	#N/A
ODC1	OK	negbinomial.size	2.77398e-07	2.14996e-06	2042	TRUE	FALSE	#N/A	#N/A	#N/A
PDIA6	OK	negbinomial.size	5.14264e-89	3.2216e-87	7596	TRUE	FALSE	#N/A	#N/A	#N/A
PQLC3	OK	negbinomial.size	0.000242014	0.00126085	3876	TRUE	FALSE	#N/A	#N/A	#N/A
ROCK2	OK	negbinomial.size	0.000130041	0.000708005	1127	FALSE	FALSE	#N/A	#N/A	#N/A
LPIN1	OK	negbinomial.size	0.000165336	0.000886856	1296	FALSE	FALSE	#N/A	#N/A	#N/A
TRIB2	OK	negbinomial.size	3.21367e-07	2.46993e-06	228	FALSE	FALSE	#N/A	#N/A	#N/A
DDX1	OK	negbinomial.size	5.69914e-16	8.42341e-15	2740	TRUE	FALSE	#N/A	#N/A	#N/A
MYCNOS	OK	negbinomial.size	0.013924	0.0483024	5	FALSE	FALSE	#N/A	#N/A	#N/A
FAM49A	OK	negbinomial.size	9.53917e-05	0.000531382	4411	TRUE	FALSE	#N/A	#N/A	#N/A
SMC6	OK	negbinomial.size	7.91705e-07	5.79915e-06	1209	FALSE	FALSE	#N/A	#N/A	#N/A
RDH14	OK	negbinomial.size	0.000202321	0.00106527	1241	FALSE	FALSE	#N/A	#N/A	#N/A
LINC00954	OK	negbinomial.size	6.90669e-06	4.51451e-05	77	FALSE	FALSE	#N/A	#N/A	#N/A
TTC32	OK	negbinomial.size	8.49888e-11	8.99016e-10	627	FALSE	FALSE	#N/A	#N/A	#N/A
LAPTM4A	OK	negbinomial.size	7.10931e-40	2.22681e-38	9165	TRUE	FALSE	#N/A	#N/A	#N/A
SDC1	OK	negbinomial.size	2.58926e-12	3.05246e-11	882	FALSE	FALSE	#N/A	#N/A	#N/A
PUM2	OK	negbinomial.size	0.00621508	0.0237983	2020	TRUE	FALSE	#N/A	#N/A	#N/A
RHOB	OK	negbinomial.size	2.47748e-32	6.44319e-31	7908	TRUE	FALSE	#N/A	#N/A	#N/A
HS1BP3	OK	negbinomial.size	8.48407e-05	0.000476422	1115	FALSE	FALSE	#N/A	#N/A	#N/A
ATAD2B	OK	negbinomial.size	0.00410866	0.0165264	823	FALSE	FALSE	#N/A	#N/A	#N/A
FKBP1B	OK	negbinomial.size	2.75694e-22	5.28147e-21	438	FALSE	FALSE	#N/A	#N/A	#N/A
SF3B6	OK	negbinomial.size	4.52968e-06	3.02531e-05	7257	TRUE	FALSE	#N/A	#N/A	#N/A
FAM228B	OK	negbinomial.size	6.89846e-05	0.000394174	635	FALSE	FALSE	#N/A	#N/A	#N/A
PTRHD1	OK	negbinomial.size	1.22741e-45	4.27635e-44	4171	TRUE	FALSE	#N/A	#N/A	#N/A
POMC	OK	negbinomial.size	7.78808e-08	6.39005e-07	979	FALSE	FALSE	#N/A	#N/A	#N/A
DNMT3A	OK	negbinomial.size	0.000264837	0.00137243	918	FALSE	FALSE	#N/A	#N/A	#N/A
DTNB	OK	negbinomial.size	2.65161e-08	2.28561e-07	703	FALSE	FALSE	#N/A	#N/A	#N/A
RAB10	OK	negbinomial.size	8.53841e-33	2.24325e-31	6310	TRUE	FALSE	#N/A	#N/A	#N/A
HADHA	OK	negbinomial.size	0.0128152	0.0449228	5443	TRUE	FALSE	#N/A	#N/A	#N/A
HADHB	OK	negbinomial.size	3.74596e-10	3.81365e-09	5048	TRUE	FALSE	#N/A	#N/A	#N/A
SLC35F6	OK	negbinomial.size	2.50147e-17	3.93917e-16	2871	TRUE	FALSE	#N/A	#N/A	#N/A
TMEM214	OK	negbinomial.size	1.98545e-08	1.73052e-07	1053	FALSE	FALSE	#N/A	#N/A	#N/A
OST4	OK	negbinomial.size	9.75092e-13	1.17978e-11	11210	TRUE	FALSE	#N/A	#N/A	#N/A
EMILIN1	OK	negbinomial.size	1.14704e-05	7.29747e-05	264	FALSE	FALSE	#N/A	#N/A	#N/A
CGREF1	OK	negbinomial.size	0.00583359	0.0225183	108	FALSE	FALSE	#N/A	#N/A	#N/A
PREB	OK	negbinomial.size	4.39835e-06	2.94371e-05	1407	FALSE	FALSE	#N/A	#N/A	#N/A
ATRAID	OK	negbinomial.size	7.06897e-13	8.60162e-12	6228	TRUE	FALSE	#N/A	#N/A	#N/A
MPV17	OK	negbinomial.size	9.65955e-05	0.000537623	2629	TRUE	FALSE	#N/A	#N/A	#N/A
EIF2B4	OK	negbinomial.size	0.00573467	0.0221831	1431	TRUE	FALSE	#N/A	#N/A	#N/A
SNX17	OK	negbinomial.size	4.74548e-07	3.56839e-06	4600	TRUE	FALSE	#N/A	#N/A	#N/A
NRBP1	OK	negbinomial.size	0.0116743	0.0413847	3126	TRUE	FALSE	#N/A	#N/A	#N/A
GCKR	OK	negbinomial.size	0.000840787	0.00395537	137	FALSE	FALSE	#N/A	#N/A	#N/A
CCDC121	OK	negbinomial.size	0.0032836	0.0135117	118	FALSE	FALSE	#N/A	#N/A	#N/A
GPN1	OK	negbinomial.size	0.000886013	0.00414616	1630	TRUE	FALSE	#N/A	#N/A	#N/A
SLC4A1AP	OK	negbinomial.size	0.00688342	0.0260628	1293	FALSE	FALSE	#N/A	#N/A	#N/A
MRPL33	OK	negbinomial.size	1.01194e-27	2.31389e-26	5731	TRUE	FALSE	#N/A	#N/A	#N/A
FOSL2	OK	negbinomial.size	2.1591e-16	3.2547e-15	5414	TRUE	FALSE	#N/A	#N/A	#N/A
RP11-373D23.3	OK	negbinomial.size	3.65869e-17	5.72646e-16	424	FALSE	FALSE	#N/A	#N/A	#N/A
PPP1CB	OK	negbinomial.size	2.2573e-35	6.33791e-34	7661	TRUE	FALSE	#N/A	#N/A	#N/A
SPDYA	OK	negbinomial.size	0.000174397	0.000930508	269	FALSE	FALSE	#N/A	#N/A	#N/A
YPEL5	OK	negbinomial.size	1.66783e-93	1.09266e-91	5647	TRUE	FALSE	#N/A	#N/A	#N/A
LBH	OK	negbinomial.size	1.69021e-17	2.67472e-16	551	FALSE	FALSE	#N/A	#N/A	#N/A
EHD3	OK	negbinomial.size	0.00517097	0.0202521	67	FALSE	FALSE	#N/A	#N/A	#N/A
SRD5A2	OK	negbinomial.size	0.000155566	0.000837063	34	FALSE	FALSE	#N/A	#N/A	#N/A
MEMO1	OK	negbinomial.size	1.22964e-07	9.8843e-07	747	FALSE	FALSE	#N/A	#N/A	#N/A
DPY30	OK	negbinomial.size	0.0112488	0.040075	5028	TRUE	FALSE	#N/A	#N/A	#N/A
YIPF4	OK	negbinomial.size	0.0101707	0.0368047	3396	TRUE	FALSE	#N/A	#N/A	#N/A
TTC27	OK	negbinomial.size	0.00218926	0.00942947	377	FALSE	FALSE	#N/A	#N/A	#N/A
LTBP1	OK	negbinomial.size	4.86582e-05	0.000283825	84	FALSE	FALSE	#N/A	#N/A	#N/A
FAM98A	OK	negbinomial.size	0.000178899	0.000951479	745	FALSE	FALSE	#N/A	#N/A	#N/A
FEZ2	OK	negbinomial.size	1.00191e-67	4.94177e-66	4845	TRUE	FALSE	#N/A	#N/A	#N/A
EIF2AK2	OK	negbinomial.size	0.000536904	0.00262508	2568	TRUE	FALSE	#N/A	#N/A	#N/A
PRKD3	OK	negbinomial.size	4.42859e-07	3.34672e-06	1273	FALSE	FALSE	#N/A	#N/A	#N/A
QPCT	OK	negbinomial.size	5.41958e-55	2.22194e-53	1234	TRUE	FALSE	#N/A	#N/A	#N/A
AC006369.2	OK	negbinomial.size	1.91795e-07	1.51617e-06	27	FALSE	FALSE	#N/A	#N/A	#N/A
CDC42EP3	OK	negbinomial.size	5.90372e-48	2.15913e-46	2247	TRUE	FALSE	#N/A	#N/A	#N/A
GALM	OK	negbinomial.size	4.19689e-110	3.32484e-108	3138	TRUE	FALSE	#N/A	#N/A	#N/A
SRSF7	OK	negbinomial.size	6.11355e-25	1.2694e-23	6503	TRUE	FALSE	#N/A	#N/A	#N/A
MORN2	OK	negbinomial.size	0.00010851	0.000598246	1034	FALSE	FALSE	#N/A	#N/A	#N/A
SOS1	OK	negbinomial.size	5.69949e-05	0.000329616	1035	FALSE	FALSE	#N/A	#N/A	#N/A
SLC8A1	OK	negbinomial.size	1.32488e-20	2.36887e-19	3234	TRUE	FALSE	#N/A	#N/A	#N/A
EML4	OK	negbinomial.size	7.08126e-20	1.23691e-18	3309	TRUE	FALSE	#N/A	#N/A	#N/A
COX7A2L	OK	negbinomial.size	6.1271e-23	1.19602e-21	6877	TRUE	FALSE	#N/A	#N/A	#N/A
ZFP36L2	OK	negbinomial.size	1.08183e-17	1.7247e-16	7836	TRUE	FALSE	#N/A	#N/A	#N/A
ABCG8	OK	negbinomial.size	0.000767043	0.00363368	111	FALSE	FALSE	#N/A	#N/A	#N/A
PRKCE	OK	negbinomial.size	0.00501188	0.019728	500	FALSE	FALSE	#N/A	#N/A	#N/A
RHOQ	OK	negbinomial.size	4.53364e-23	8.93097e-22	3500	TRUE	FALSE	#N/A	#N/A	#N/A
CRIPT	OK	negbinomial.size	2.97575e-06	2.03227e-05	2742	TRUE	FALSE	#N/A	#N/A	#N/A
MCFD2	OK	negbinomial.size	3.93523e-09	3.67236e-08	2740	TRUE	FALSE	#N/A	#N/A	#N/A
CALM2	OK	negbinomial.size	2.13786e-07	1.68071e-06	11778	TRUE	FALSE	#N/A	#N/A	#N/A
BCYRN1	OK	negbinomial.size	3.0442e-06	2.07681e-05	257	FALSE	FALSE	#N/A	#N/A	#N/A
EPCAM	OK	negbinomial.size	3.87935e-09	3.62152e-08	336	FALSE	FALSE	#N/A	#N/A	#N/A
MSH6	OK	negbinomial.size	0.00732087	0.0275165	743	FALSE	FALSE	#N/A	#N/A	#N/A
RP11-191L17.1	OK	negbinomial.size	0.00375313	0.015232	74	FALSE	FALSE	#N/A	#N/A	#N/A
PPP1R21	OK	negbinomial.size	0.00450787	0.017961	1391	FALSE	FALSE	#N/A	#N/A	#N/A
ASB3	OK	negbinomial.size	0.00324426	0.0133627	370	FALSE	FALSE	#N/A	#N/A	#N/A
ERLEC1	OK	negbinomial.size	1.70461e-12	2.03283e-11	3097	TRUE	FALSE	#N/A	#N/A	#N/A
PSME4	OK	negbinomial.size	1.07029e-14	1.46345e-13	2115	TRUE	FALSE	#N/A	#N/A	#N/A
RTN4	OK	negbinomial.size	4.7113e-52	1.8463e-50	9297	TRUE	FALSE	#N/A	#N/A	#N/A
RPS27A	OK	negbinomial.size	1.31747e-152	1.56318e-150	12611	TRUE	FALSE	#N/A	#N/A	#N/A
CCDC88A	OK	negbinomial.size	3.48916e-30	8.61318e-29	4844	TRUE	FALSE	#N/A	#N/A	#N/A
PNPT1	OK	negbinomial.size	0.00348479	0.0142349	1042	FALSE	FALSE	#N/A	#N/A	#N/A
BCL11A	OK	negbinomial.size	1.27209e-41	4.11982e-40	539	FALSE	FALSE	#N/A	#N/A	#N/A
PAPOLG	OK	negbinomial.size	0.00305275	0.0126793	1222	FALSE	FALSE	#N/A	#N/A	#N/A
REL	OK	negbinomial.size	1.2142e-10	1.27444e-09	8065	TRUE	FALSE	#N/A	#N/A	#N/A
C2orf74	OK	negbinomial.size	5.66368e-06	3.74577e-05	1180	FALSE	FALSE	#N/A	#N/A	#N/A
AHSA2	OK	negbinomial.size	0.00162138	0.00719257	1299	FALSE	FALSE	#N/A	#N/A	#N/A
CCT4	OK	negbinomial.size	0.000232783	0.00121547	6163	TRUE	FALSE	#N/A	#N/A	#N/A
COMMD1	OK	negbinomial.size	4.78247e-07	3.59411e-06	3800	TRUE	FALSE	#N/A	#N/A	#N/A
B3GNT2	OK	negbinomial.size	0.0125017	0.0439667	2062	TRUE	FALSE	#N/A	#N/A	#N/A
AC009501.4	OK	negbinomial.size	0.00020264	0.00106673	48	FALSE	FALSE	#N/A	#N/A	#N/A
OTX1	OK	negbinomial.size	0.00144708	0.0064779	43	FALSE	FALSE	#N/A	#N/A	#N/A
MDH1	OK	negbinomial.size	1.46795e-65	6.93493e-64	6008	TRUE	FALSE	#N/A	#N/A	#N/A
UGP2	OK	negbinomial.size	6.35379e-09	5.79699e-08	5659	TRUE	FALSE	#N/A	#N/A	#N/A
PELI1	OK	negbinomial.size	9.60624e-06	6.16262e-05	2493	TRUE	FALSE	#N/A	#N/A	#N/A
LGALSL	OK	negbinomial.size	0.000689494	0.00329725	333	FALSE	FALSE	#N/A	#N/A	#N/A
RP11-568N6.1	OK	negbinomial.size	0.00479063	0.0189556	113	FALSE	FALSE	#N/A	#N/A	#N/A
AFTPH	OK	negbinomial.size	0.000105734	0.00058432	1859	TRUE	FALSE	#N/A	#N/A	#N/A
SERTAD2	OK	negbinomial.size	2.63981e-05	0.000160451	1713	TRUE	FALSE	#N/A	#N/A	#N/A
SLC1A4	OK	negbinomial.size	0.0106023	0.038152	964	FALSE	FALSE	#N/A	#N/A	#N/A
RAB1A	OK	negbinomial.size	6.80215e-07	5.01676e-06	7026	TRUE	FALSE	#N/A	#N/A	#N/A
ACTR2	OK	negbinomial.size	1.52318e-13	1.94337e-12	8102	TRUE	FALSE	#N/A	#N/A	#N/A
SPRED2	OK	negbinomial.size	0.00869661	0.0320331	639	FALSE	FALSE	#N/A	#N/A	#N/A
PNO1	OK	negbinomial.size	2.49048e-07	1.94133e-06	1455	TRUE	FALSE	#N/A	#N/A	#N/A
PPP3R1	OK	negbinomial.size	0.00231749	0.00992325	1928	TRUE	FALSE	#N/A	#N/A	#N/A
CNRIP1	OK	negbinomial.size	1.60421e-16	2.42676e-15	1613	TRUE	FALSE	#N/A	#N/A	#N/A
PLEK	OK	negbinomial.size	1.71409e-51	6.58697e-50	7488	TRUE	FALSE	#N/A	#N/A	#N/A
ARHGAP25	OK	negbinomial.size	1.1237e-09	1.10091e-08	1621	TRUE	FALSE	#N/A	#N/A	#N/A
ANTXR1	OK	negbinomial.size	0.00524885	0.0205196	212	FALSE	FALSE	#N/A	#N/A	#N/A
GFPT1	OK	negbinomial.size	0.00207166	0.00897248	1122	FALSE	FALSE	#N/A	#N/A	#N/A
AAK1	OK	negbinomial.size	3.57489e-17	5.60552e-16	3746	TRUE	FALSE	#N/A	#N/A	#N/A
ANXA4	OK	negbinomial.size	1.79265e-08	1.56938e-07	4249	TRUE	FALSE	#N/A	#N/A	#N/A
GMCL1	OK	negbinomial.size	0.000214895	0.00112687	1080	FALSE	FALSE	#N/A	#N/A	#N/A
MXD1	OK	negbinomial.size	2.91187e-38	8.73799e-37	3902	TRUE	FALSE	#N/A	#N/A	#N/A
PCBP1	OK	negbinomial.size	2.81645e-17	4.42705e-16	9474	TRUE	FALSE	#N/A	#N/A	#N/A
PCYOX1	OK	negbinomial.size	9.10808e-10	8.98145e-09	1134	FALSE	FALSE	#N/A	#N/A	#N/A
FAM136A	OK	negbinomial.size	0.00815133	0.0302846	2552	TRUE	FALSE	#N/A	#N/A	#N/A
TGFA	OK	negbinomial.size	8.67948e-07	6.32345e-06	444	FALSE	FALSE	#N/A	#N/A	#N/A
ADD2	OK	negbinomial.size	0.00487619	0.019241	93	FALSE	FALSE	#N/A	#N/A	#N/A
CLEC4F	OK	negbinomial.size	7.70587e-25	1.59745e-23	186	FALSE	FALSE	#N/A	#N/A	#N/A
CD207	OK	negbinomial.size	1.5792e-51	6.09591e-50	109	FALSE	FALSE	#N/A	#N/A	#N/A
ANKRD53	OK	negbinomial.size	0.000968812	0.00449847	21	FALSE	FALSE	#N/A	#N/A	#N/A
TEX261	OK	negbinomial.size	0.0136997	0.0476595	1038	FALSE	FALSE	#N/A	#N/A	#N/A
NAGK	OK	negbinomial.size	1.46571e-105	1.09646e-103	6254	TRUE	FALSE	#N/A	#N/A	#N/A
MPHOSPH10	OK	negbinomial.size	0.00110982	0.00508717	1436	FALSE	FALSE	#N/A	#N/A	#N/A
ZNF638	OK	negbinomial.size	1.65925e-12	1.98332e-11	2123	TRUE	FALSE	#N/A	#N/A	#N/A
DYSF	OK	negbinomial.size	2.86926e-05	0.000173334	826	FALSE	FALSE	#N/A	#N/A	#N/A
CYP26B1	OK	negbinomial.size	0.0046809	0.0185757	59	FALSE	FALSE	#N/A	#N/A	#N/A
EXOC6B	OK	negbinomial.size	0.0015428	0.00686292	408	FALSE	FALSE	#N/A	#N/A	#N/A
SPR	OK	negbinomial.size	3.18283e-14	4.25263e-13	987	FALSE	FALSE	#N/A	#N/A	#N/A
CCT7	OK	negbinomial.size	2.50428e-07	1.95151e-06	4175	TRUE	FALSE	#N/A	#N/A	#N/A
NAT8	OK	negbinomial.size	4.92024e-05	0.000286804	231	FALSE	FALSE	#N/A	#N/A	#N/A
TPRKB	OK	negbinomial.size	1.19987e-06	8.62214e-06	3646	TRUE	FALSE	#N/A	#N/A	#N/A
DUSP11	OK	negbinomial.size	0.00260293	0.0110063	1733	TRUE	FALSE	#N/A	#N/A	#N/A
DGUOK	OK	negbinomial.size	8.11647e-08	6.65101e-07	4398	TRUE	FALSE	#N/A	#N/A	#N/A
BOLA3	OK	negbinomial.size	6.18548e-12	7.14159e-11	3118	TRUE	FALSE	#N/A	#N/A	#N/A
MOB1A	OK	negbinomial.size	6.48522e-06	4.25414e-05	7616	TRUE	FALSE	#N/A	#N/A	#N/A
RP11-287D1.2	OK	negbinomial.size	0.00132512	0.00597405	33	FALSE	FALSE	#N/A	#N/A	#N/A
DCTN1	OK	negbinomial.size	0.0136256	0.0474273	1420	FALSE	FALSE	#N/A	#N/A	#N/A
C2orf81	OK	negbinomial.size	0.00143615	0.00643408	94	FALSE	FALSE	#N/A	#N/A	#N/A
WDR54	OK	negbinomial.size	3.89866e-13	4.8352e-12	871	FALSE	FALSE	#N/A	#N/A	#N/A
MRPL53	OK	negbinomial.size	4.18844e-07	3.17736e-06	1627	TRUE	FALSE	#N/A	#N/A	#N/A
PCGF1	OK	negbinomial.size	0.000389458	0.00195733	775	FALSE	FALSE	#N/A	#N/A	#N/A
AUP1	OK	negbinomial.size	0.000107768	0.000594538	5410	TRUE	FALSE	#N/A	#N/A	#N/A
DOK1	OK	negbinomial.size	3.51311e-07	2.69203e-06	1839	TRUE	FALSE	#N/A	#N/A	#N/A
POLE4	OK	negbinomial.size	0.000523372	0.00256525	4797	TRUE	FALSE	#N/A	#N/A	#N/A
EVA1A	OK	negbinomial.size	0.000275281	0.0014218	176	FALSE	FALSE	#N/A	#N/A	#N/A
MRPL19	OK	negbinomial.size	0.000607246	0.00293666	2103	TRUE	FALSE	#N/A	#N/A	#N/A
GCFC2	OK	negbinomial.size	0.0131998	0.0461321	708	FALSE	FALSE	#N/A	#N/A	#N/A
REG3A	OK	negbinomial.size	6.47612e-05	0.000371609	91	FALSE	FALSE	#N/A	#N/A	#N/A
TRABD2A	OK	negbinomial.size	3.49359e-10	3.56094e-09	292	FALSE	FALSE	#N/A	#N/A	#N/A
TMSB10	OK	negbinomial.size	4.86207e-11	5.24219e-10	12698	TRUE	FALSE	#N/A	#N/A	#N/A
TCF7L1	OK	negbinomial.size	0.00834321	0.030895	243	FALSE	FALSE	#N/A	#N/A	#N/A
TGOLN2	OK	negbinomial.size	5.85279e-38	1.7421e-36	5648	TRUE	FALSE	#N/A	#N/A	#N/A
RETSAT	OK	negbinomial.size	1.32648e-06	9.48952e-06	648	FALSE	FALSE	#N/A	#N/A	#N/A
MAT2A	OK	negbinomial.size	0.00310069	0.0128498	4874	TRUE	FALSE	#N/A	#N/A	#N/A
VAMP8	OK	negbinomial.size	7.91014e-42	2.56825e-40	11191	TRUE	FALSE	#N/A	#N/A	#N/A
VAMP5	OK	negbinomial.size	2.64246e-113	2.20179e-111	8041	TRUE	FALSE	#N/A	#N/A	#N/A
C2orf68	OK	negbinomial.size	1.4223e-05	8.94699e-05	1418	TRUE	FALSE	#N/A	#N/A	#N/A
GNLY	OK	negbinomial.size	2.89517e-40	9.12386e-39	826	TRUE	FALSE	#N/A	#N/A	#N/A
ST3GAL5	OK	negbinomial.size	2.22454e-07	1.74619e-06	2049	TRUE	FALSE	#N/A	#N/A	#N/A
POLR1A	OK	negbinomial.size	0.00673258	0.0255594	332	FALSE	FALSE	#N/A	#N/A	#N/A
IMMT	OK	negbinomial.size	1.34247e-09	1.3058e-08	2926	TRUE	FALSE	#N/A	#N/A	#N/A
MRPL35	OK	negbinomial.size	5.64123e-08	4.70505e-07	1909	TRUE	FALSE	#N/A	#N/A	#N/A
CHMP3	OK	negbinomial.size	1.803e-09	1.7354e-08	4834	TRUE	FALSE	#N/A	#N/A	#N/A
RNF103	OK	negbinomial.size	0.00564083	0.0218661	850	FALSE	FALSE	#N/A	#N/A	#N/A
RMND5A	OK	negbinomial.size	0.00137432	0.00618096	1271	FALSE	FALSE	#N/A	#N/A	#N/A
CD8A	OK	negbinomial.size	0.000942443	0.00438711	286	FALSE	FALSE	#N/A	#N/A	#N/A
AC133644.2	OK	negbinomial.size	4.53861e-22	8.61766e-21	588	FALSE	FALSE	#N/A	#N/A	#N/A
LINC00152	OK	negbinomial.size	1.56586e-44	5.32577e-43	4962	TRUE	FALSE	#N/A	#N/A	#N/A
RP11-1399P15.1	OK	negbinomial.size	0.000117614	0.000644848	49	FALSE	FALSE	#N/A	#N/A	#N/A
THNSL2	OK	negbinomial.size	0.000832783	0.00392345	472	FALSE	FALSE	#N/A	#N/A	#N/A
EIF2AK3	OK	negbinomial.size	0.010427	0.0376	928	FALSE	FALSE	#N/A	#N/A	#N/A
RPIA	OK	negbinomial.size	1.90511e-25	4.03711e-24	1664	TRUE	FALSE	#N/A	#N/A	#N/A
MAL	OK	negbinomial.size	8.97636e-05	0.000502095	40	FALSE	FALSE	#N/A	#N/A	#N/A
MRPS5	OK	negbinomial.size	0.000572704	0.0027832	3350	TRUE	FALSE	#N/A	#N/A	#N/A
DUSP2	OK	negbinomial.size	4.19861e-15	5.90396e-14	6868	TRUE	FALSE	#N/A	#N/A	#N/A
STARD7	OK	negbinomial.size	7.0138e-07	5.16398e-06	3494	TRUE	FALSE	#N/A	#N/A	#N/A
TMEM127	OK	negbinomial.size	3.28512e-08	2.80165e-07	2128	TRUE	FALSE	#N/A	#N/A	#N/A
CIAO1	OK	negbinomial.size	0.000753669	0.00357625	2124	TRUE	FALSE	#N/A	#N/A	#N/A
SNRNP200	OK	negbinomial.size	1.95836e-06	1.37427e-05	1987	TRUE	FALSE	#N/A	#N/A	#N/A
NCAPH	OK	negbinomial.size	0.00420394	0.016878	223	FALSE	FALSE	#N/A	#N/A	#N/A
ARID5A	OK	negbinomial.size	4.79632e-22	9.08688e-21	3268	TRUE	FALSE	#N/A	#N/A	#N/A
LMAN2L	OK	negbinomial.size	0.0117931	0.0417544	394	FALSE	FALSE	#N/A	#N/A	#N/A
ANKRD39	OK	negbinomial.size	0.0127029	0.0446076	1193	FALSE	FALSE	#N/A	#N/A	#N/A
ANKRD36	OK	negbinomial.size	0.0115736	0.0410875	441	FALSE	FALSE	#N/A	#N/A	#N/A
COX5B	OK	negbinomial.size	0.00746024	0.0279794	10950	TRUE	FALSE	#N/A	#N/A	#N/A
ZAP70	OK	negbinomial.size	1.09767e-05	6.99895e-05	241	FALSE	FALSE	#N/A	#N/A	#N/A
TMEM131	OK	negbinomial.size	0.0122131	0.0430577	1404	FALSE	FALSE	#N/A	#N/A	#N/A
UNC50	OK	negbinomial.size	0.011308	0.0402583	2321	TRUE	FALSE	#N/A	#N/A	#N/A
MGAT4A	OK	negbinomial.size	8.2046e-39	2.49697e-37	3688	TRUE	FALSE	#N/A	#N/A	#N/A
AC109826.1	OK	negbinomial.size	3.45509e-05	0.000206591	515	FALSE	FALSE	#N/A	#N/A	#N/A
KIAA1211L	OK	negbinomial.size	0.00565484	0.0219006	267	FALSE	FALSE	#N/A	#N/A	#N/A
EIF5B	OK	negbinomial.size	1.48377e-12	1.77935e-11	6025	TRUE	FALSE	#N/A	#N/A	#N/A
AFF3	OK	negbinomial.size	4.43134e-13	5.47212e-12	589	FALSE	FALSE	#N/A	#N/A	#N/A
PDCL3	OK	negbinomial.size	3.52902e-24	7.15445e-23	3054	TRUE	FALSE	#N/A	#N/A	#N/A
RPL31	OK	negbinomial.size	6.13314e-290	1.9495e-287	12446	TRUE	FALSE	#N/A	#N/A	#N/A
TBC1D8	OK	negbinomial.size	0.000174883	0.000932819	866	FALSE	FALSE	#N/A	#N/A	#N/A
MAP4K4	OK	negbinomial.size	7.64754e-12	8.74728e-11	1559	TRUE	FALSE	#N/A	#N/A	#N/A
IL1R2	OK	negbinomial.size	7.92443e-85	4.75595e-83	1742	TRUE	FALSE	#N/A	#N/A	#N/A
IL1R1	OK	negbinomial.size	6.58214e-10	6.56608e-09	635	FALSE	FALSE	#N/A	#N/A	#N/A
IL1RL2	OK	negbinomial.size	0.00241864	0.0103084	224	FALSE	FALSE	#N/A	#N/A	#N/A
IL1RL1	OK	negbinomial.size	7.75365e-10	7.6723e-09	40	FALSE	FALSE	#N/A	#N/A	#N/A
IL18R1	OK	negbinomial.size	2.0636e-23	4.10282e-22	210	FALSE	FALSE	#N/A	#N/A	#N/A
IL18RAP	OK	negbinomial.size	0.00950317	0.0346592	52	FALSE	FALSE	#N/A	#N/A	#N/A
TGFBRAP1	OK	negbinomial.size	0.00234662	0.0100313	703	FALSE	FALSE	#N/A	#N/A	#N/A
RP11-332H14.2	OK	negbinomial.size	6.71128e-06	4.39236e-05	206	FALSE	FALSE	#N/A	#N/A	#N/A
C2orf49	OK	negbinomial.size	6.87756e-05	0.000393241	1211	FALSE	FALSE	#N/A	#N/A	#N/A
NCK2	OK	negbinomial.size	0.00524023	0.0204922	618	FALSE	FALSE	#N/A	#N/A	#N/A
SULT1C2	OK	negbinomial.size	0.000625485	0.00301863	309	FALSE	FALSE	#N/A	#N/A	#N/A
GCC2	OK	negbinomial.size	1.26277e-07	1.01349e-06	3341	TRUE	FALSE	#N/A	#N/A	#N/A
LIMS1	OK	negbinomial.size	3.14627e-06	2.14191e-05	7562	TRUE	FALSE	#N/A	#N/A	#N/A
RANBP2	OK	negbinomial.size	7.25651e-11	7.72039e-10	3781	TRUE	FALSE	#N/A	#N/A	#N/A
SH3RF3	OK	negbinomial.size	0.000332238	0.0016949	170	FALSE	FALSE	#N/A	#N/A	#N/A
45179	OK	negbinomial.size	0.000793107	0.00375094	1006	FALSE	FALSE	#N/A	#N/A	#N/A
BUB1	OK	negbinomial.size	0.000534396	0.00261431	146	FALSE	FALSE	#N/A	#N/A	#N/A
ACOXL	OK	negbinomial.size	0.00395995	0.0159748	5	FALSE	FALSE	#N/A	#N/A	#N/A
BCL2L11	OK	negbinomial.size	3.24889e-09	3.05289e-08	1655	TRUE	FALSE	#N/A	#N/A	#N/A
MIR4435-2HG	OK	negbinomial.size	4.27059e-23	8.42567e-22	3048	TRUE	FALSE	#N/A	#N/A	#N/A
AC017002.1	OK	negbinomial.size	2.85388e-10	2.92744e-09	100	FALSE	FALSE	#N/A	#N/A	#N/A
MERTK	OK	negbinomial.size	1.49528e-57	6.3425e-56	3188	TRUE	FALSE	#N/A	#N/A	#N/A
TMEM87B	OK	negbinomial.size	4.65114e-09	4.30766e-08	1338	FALSE	FALSE	#N/A	#N/A	#N/A
ZC3H8	OK	negbinomial.size	0.00322239	0.0132853	735	FALSE	FALSE	#N/A	#N/A	#N/A
CHCHD5	OK	negbinomial.size	1.09109e-05	6.95871e-05	3862	TRUE	FALSE	#N/A	#N/A	#N/A
AC079922.3	OK	negbinomial.size	0.00598565	0.0230466	264	FALSE	FALSE	#N/A	#N/A	#N/A
SLC20A1	OK	negbinomial.size	3.54444e-07	2.712e-06	3216	TRUE	FALSE	#N/A	#N/A	#N/A
NT5DC4	OK	negbinomial.size	0.000704504	0.00336092	55	FALSE	FALSE	#N/A	#N/A	#N/A
PSD4	OK	negbinomial.size	0.00577738	0.0223315	703	FALSE	FALSE	#N/A	#N/A	#N/A
RP11-65I12.1	OK	negbinomial.size	0.00203591	0.00884403	628	FALSE	FALSE	#N/A	#N/A	#N/A
CBWD2	OK	negbinomial.size	3.83994e-17	6.00285e-16	928	FALSE	FALSE	#N/A	#N/A	#N/A
PGM5P4-AS1	OK	negbinomial.size	0.00549082	0.0213521	41	FALSE	FALSE	#N/A	#N/A	#N/A
RABL2A	OK	negbinomial.size	0.00689055	0.0260745	204	FALSE	FALSE	#N/A	#N/A	#N/A
LINC01191	OK	negbinomial.size	0.00764755	0.0286069	52	FALSE	FALSE	#N/A	#N/A	#N/A
AC009404.2	OK	negbinomial.size	2.22944e-07	1.74951e-06	335	FALSE	FALSE	#N/A	#N/A	#N/A
MARCO	OK	negbinomial.size	3.93576e-132	3.89746e-130	1912	TRUE	FALSE	#N/A	#N/A	#N/A
STEAP3	OK	negbinomial.size	0.00175494	0.00773174	440	FALSE	FALSE	#N/A	#N/A	#N/A
C2orf76	OK	negbinomial.size	2.90224e-06	1.9884e-05	1240	FALSE	FALSE	#N/A	#N/A	#N/A
DBI	OK	negbinomial.size	2.41625e-68	1.20099e-66	10614	TRUE	FALSE	#N/A	#N/A	#N/A
TMEM37	OK	negbinomial.size	8.60064e-130	8.2015e-128	3383	TRUE	FALSE	#N/A	#N/A	#N/A
PTPN4	OK	negbinomial.size	7.29289e-12	8.35648e-11	418	FALSE	FALSE	#N/A	#N/A	#N/A
GYPC	OK	negbinomial.size	1.5932e-29	3.85988e-28	6824	TRUE	FALSE	#N/A	#N/A	#N/A
BIN1	OK	negbinomial.size	0.0114379	0.0406644	2764	TRUE	FALSE	#N/A	#N/A	#N/A
PROC	OK	negbinomial.size	9.97714e-07	7.23406e-06	966	FALSE	FALSE	#N/A	#N/A	#N/A
LIMS2	OK	negbinomial.size	0.00067644	0.00324265	215	FALSE	FALSE	#N/A	#N/A	#N/A
SFT2D3	OK	negbinomial.size	0.000206242	0.00108436	315	FALSE	FALSE	#N/A	#N/A	#N/A
POLR2D	OK	negbinomial.size	0.000402755	0.00201982	934	FALSE	FALSE	#N/A	#N/A	#N/A
RP11-395A13.2	OK	negbinomial.size	0.0112523	0.0400819	511	FALSE	FALSE	#N/A	#N/A	#N/A
UGGT1	OK	negbinomial.size	0.00188415	0.0082306	1217	FALSE	FALSE	#N/A	#N/A	#N/A
MZT2B	OK	negbinomial.size	7.87477e-06	5.10709e-05	7411	TRUE	FALSE	#N/A	#N/A	#N/A
PLEKHB2	OK	negbinomial.size	9.1599e-12	1.04078e-10	5712	TRUE	FALSE	#N/A	#N/A	#N/A
MZT2A	OK	negbinomial.size	9.94671e-15	1.36222e-13	4414	TRUE	FALSE	#N/A	#N/A	#N/A
CCDC74A	OK	negbinomial.size	2.04058e-05	0.000125811	81	FALSE	FALSE	#N/A	#N/A	#N/A
MGAT5	OK	negbinomial.size	9.93907e-10	9.77096e-09	1041	FALSE	FALSE	#N/A	#N/A	#N/A
CCNT2	OK	negbinomial.size	0.00489818	0.0193177	938	FALSE	FALSE	#N/A	#N/A	#N/A
R3HDM1	OK	negbinomial.size	0.00981218	0.035703	884	FALSE	FALSE	#N/A	#N/A	#N/A
UBXN4	OK	negbinomial.size	1.97394e-30	4.9152e-29	5711	TRUE	FALSE	#N/A	#N/A	#N/A
MCM6	OK	negbinomial.size	5.37769e-08	4.49251e-07	683	FALSE	FALSE	#N/A	#N/A	#N/A
DARS	OK	negbinomial.size	0.000196297	0.00103652	4991	TRUE	FALSE	#N/A	#N/A	#N/A
CXCR4	OK	negbinomial.size	3.37035e-186	5.1045e-184	9114	TRUE	FALSE	#N/A	#N/A	#N/A
HNMT	OK	negbinomial.size	2.32972e-54	9.44621e-53	7233	TRUE	FALSE	#N/A	#N/A	#N/A
SPOPL	OK	negbinomial.size	2.35688e-09	2.24087e-08	1091	FALSE	FALSE	#N/A	#N/A	#N/A
AC016710.1	OK	negbinomial.size	0.000904115	0.00422243	13	FALSE	FALSE	#N/A	#N/A	#N/A
KYNU	OK	negbinomial.size	7.56167e-11	8.02515e-10	4106	TRUE	FALSE	#N/A	#N/A	#N/A
ARHGAP15	OK	negbinomial.size	0.0014548	0.00650752	2508	TRUE	FALSE	#N/A	#N/A	#N/A
MBD5	OK	negbinomial.size	8.0482e-05	0.000453727	488	FALSE	FALSE	#N/A	#N/A	#N/A
MMADHC	OK	negbinomial.size	2.31001e-05	0.000141576	4961	TRUE	FALSE	#N/A	#N/A	#N/A
RND3	OK	negbinomial.size	4.63485e-22	8.78743e-21	1043	TRUE	FALSE	#N/A	#N/A	#N/A
RIF1	OK	negbinomial.size	0.00401481	0.0161742	1855	TRUE	FALSE	#N/A	#N/A	#N/A
ARL5A	OK	negbinomial.size	7.02343e-09	6.38082e-08	5290	TRUE	FALSE	#N/A	#N/A	#N/A
FMNL2	OK	negbinomial.size	3.78659e-109	2.95435e-107	3122	TRUE	FALSE	#N/A	#N/A	#N/A
PRPF40A	OK	negbinomial.size	9.76333e-09	8.75571e-08	4857	TRUE	FALSE	#N/A	#N/A	#N/A
ARL6IP6	OK	negbinomial.size	0.000269124	0.00139279	1787	TRUE	FALSE	#N/A	#N/A	#N/A
RPRM	OK	negbinomial.size	2.49883e-05	0.00015235	80	FALSE	FALSE	#N/A	#N/A	#N/A
NR4A2	OK	negbinomial.size	4.23004e-05	0.000249624	8083	TRUE	FALSE	#N/A	#N/A	#N/A
GPD2	OK	negbinomial.size	3.18549e-06	2.16746e-05	1030	FALSE	FALSE	#N/A	#N/A	#N/A
CYTIP	OK	negbinomial.size	1.03054e-95	6.89174e-94	4372	TRUE	FALSE	#N/A	#N/A	#N/A
TANC1	OK	negbinomial.size	0.0048107	0.0190205	112	FALSE	FALSE	#N/A	#N/A	#N/A
BAZ2B	OK	negbinomial.size	0.000449505	0.00223338	2277	TRUE	FALSE	#N/A	#N/A	#N/A
44992	OK	negbinomial.size	0.00478185	0.0189238	2290	TRUE	FALSE	#N/A	#N/A	#N/A
CD302	OK	negbinomial.size	3.0632e-10	3.13716e-09	5855	TRUE	FALSE	#N/A	#N/A	#N/A
LY75	OK	negbinomial.size	0.00140488	0.00630385	786	FALSE	FALSE	#N/A	#N/A	#N/A
RBMS1	OK	negbinomial.size	9.07278e-19	1.52478e-17	4417	TRUE	FALSE	#N/A	#N/A	#N/A
TANK	OK	negbinomial.size	2.55258e-25	5.39142e-24	5204	TRUE	FALSE	#N/A	#N/A	#N/A
PSMD14	OK	negbinomial.size	3.81754e-20	6.71381e-19	4161	TRUE	FALSE	#N/A	#N/A	#N/A
DPP4	OK	negbinomial.size	1.03951e-08	9.29313e-08	408	FALSE	FALSE	#N/A	#N/A	#N/A
IFIH1	OK	negbinomial.size	5.06665e-14	6.66927e-13	1672	TRUE	FALSE	#N/A	#N/A	#N/A
GCA	OK	negbinomial.size	2.23617e-07	1.75426e-06	5236	TRUE	FALSE	#N/A	#N/A	#N/A
COBLL1	OK	negbinomial.size	0.0140219	0.0485964	417	FALSE	FALSE	#N/A	#N/A	#N/A
GALNT3	OK	negbinomial.size	1.66622e-18	2.77492e-17	262	FALSE	FALSE	#N/A	#N/A	#N/A
STK39	OK	negbinomial.size	4.03762e-05	0.000238871	312	FALSE	FALSE	#N/A	#N/A	#N/A
CERS6	OK	negbinomial.size	0.000137634	0.000746193	2601	TRUE	FALSE	#N/A	#N/A	#N/A
LRP2	OK	negbinomial.size	0.00332508	0.0136671	16	FALSE	FALSE	#N/A	#N/A	#N/A
BBS5	OK	negbinomial.size	0.000556284	0.00271262	257	FALSE	FALSE	#N/A	#N/A	#N/A
FASTKD1	OK	negbinomial.size	0.000179926	0.000956347	735	FALSE	FALSE	#N/A	#N/A	#N/A
PPIG	OK	negbinomial.size	3.73539e-07	2.85386e-06	5939	TRUE	FALSE	#N/A	#N/A	#N/A
KLHL23	OK	negbinomial.size	0.00309374	0.0128324	223	FALSE	FALSE	#N/A	#N/A	#N/A
SSB	OK	negbinomial.size	3.5693e-16	5.33055e-15	6035	TRUE	FALSE	#N/A	#N/A	#N/A
ERICH2	OK	negbinomial.size	0.00102214	0.00472477	26	FALSE	FALSE	#N/A	#N/A	#N/A
TLK1	OK	negbinomial.size	0.00564957	0.0218934	1664	TRUE	FALSE	#N/A	#N/A	#N/A
CYBRD1	OK	negbinomial.size	0.00128194	0.00579565	1834	TRUE	FALSE	#N/A	#N/A	#N/A
DYNC1I2	OK	negbinomial.size	1.06575e-22	2.06625e-21	5577	TRUE	FALSE	#N/A	#N/A	#N/A
DLX2	OK	negbinomial.size	0.000663211	0.00318479	66	FALSE	FALSE	#N/A	#N/A	#N/A
ITGA6	OK	negbinomial.size	0.0136674	0.0475598	568	FALSE	FALSE	#N/A	#N/A	#N/A
RAPGEF4	OK	negbinomial.size	0.001151	0.00526	96	FALSE	FALSE	#N/A	#N/A	#N/A
AC013461.1	OK	negbinomial.size	1.2703e-19	2.20542e-18	1237	FALSE	FALSE	#N/A	#N/A	#N/A
GPR155	OK	negbinomial.size	1.68732e-21	3.12543e-20	2059	TRUE	FALSE	#N/A	#N/A	#N/A
CHN1	OK	negbinomial.size	2.29301e-06	1.59519e-05	79	FALSE	FALSE	#N/A	#N/A	#N/A
ATP5G3	OK	negbinomial.size	6.26011e-37	1.82123e-35	9718	TRUE	FALSE	#N/A	#N/A	#N/A
HAGLROS	OK	negbinomial.size	0.000841527	0.00395813	9	FALSE	FALSE	#N/A	#N/A	#N/A
LINC01116	OK	negbinomial.size	1.81929e-27	4.13063e-26	736	FALSE	FALSE	#N/A	#N/A	#N/A
HNRNPA3	OK	negbinomial.size	3.98802e-10	4.04729e-09	8193	TRUE	FALSE	#N/A	#N/A	#N/A
OSBPL6	OK	negbinomial.size	3.08778e-08	2.64035e-07	175	FALSE	FALSE	#N/A	#N/A	#N/A
TTN-AS1	OK	negbinomial.size	0.00115658	0.00528069	395	FALSE	FALSE	#N/A	#N/A	#N/A
RP11-171I2.5	OK	negbinomial.size	0.00933598	0.0341071	28	FALSE	FALSE	#N/A	#N/A	#N/A
SESTD1	OK	negbinomial.size	6.65109e-07	4.91238e-06	1874	TRUE	FALSE	#N/A	#N/A	#N/A
NEUROD1	OK	negbinomial.size	2.25252e-43	7.52214e-42	510	FALSE	FALSE	#N/A	#N/A	#N/A
RP11-366L5.1	OK	negbinomial.size	0.00813786	0.0302389	22	FALSE	FALSE	#N/A	#N/A	#N/A
SSFA2	OK	negbinomial.size	0.0029642	0.0123406	1791	TRUE	FALSE	#N/A	#N/A	#N/A
FRZB	OK	negbinomial.size	4.71936e-07	3.55187e-06	449	FALSE	FALSE	#N/A	#N/A	#N/A
NCKAP1	OK	negbinomial.size	0.00273163	0.0114939	404	FALSE	FALSE	#N/A	#N/A	#N/A
FSIP2	OK	negbinomial.size	4.46056e-05	0.000262026	39	FALSE	FALSE	#N/A	#N/A	#N/A
ITGAV	OK	negbinomial.size	6.36207e-33	1.6766e-31	2162	TRUE	FALSE	#N/A	#N/A	#N/A
CALCRL	OK	negbinomial.size	4.31058e-15	6.0515e-14	395	FALSE	FALSE	#N/A	#N/A	#N/A
COL3A1	OK	negbinomial.size	1.15889e-07	9.35948e-07	385	FALSE	FALSE	#N/A	#N/A	#N/A
WDR75	OK	negbinomial.size	2.08463e-07	1.64188e-06	1092	FALSE	FALSE	#N/A	#N/A	#N/A
MFSD6	OK	negbinomial.size	7.77286e-05	0.000439358	327	FALSE	FALSE	#N/A	#N/A	#N/A
NAB1	OK	negbinomial.size	1.80189e-05	0.000112278	1132	FALSE	FALSE	#N/A	#N/A	#N/A
STAT1	OK	negbinomial.size	0	0	6437	TRUE	FALSE	#N/A	#N/A	#N/A
STAT4	OK	negbinomial.size	1.55703e-14	2.10994e-13	921	FALSE	FALSE	#N/A	#N/A	#N/A
MYO1B	OK	negbinomial.size	1.03462e-07	8.38477e-07	551	FALSE	FALSE	#N/A	#N/A	#N/A
SDPR	OK	negbinomial.size	4.06856e-07	3.09281e-06	610	FALSE	FALSE	#N/A	#N/A	#N/A
STK17B	OK	negbinomial.size	2.32343e-149	2.71915e-147	4268	TRUE	FALSE	#N/A	#N/A	#N/A
RP11-347P5.1	OK	negbinomial.size	1.67731e-81	9.70466e-80	1280	TRUE	FALSE	#N/A	#N/A	#N/A
AC020571.3	OK	negbinomial.size	0.000104322	0.000576886	66	FALSE	FALSE	#N/A	#N/A	#N/A
PGAP1	OK	negbinomial.size	0.000929931	0.00433356	264	FALSE	FALSE	#N/A	#N/A	#N/A
ANKRD44	OK	negbinomial.size	6.98978e-22	1.30979e-20	2536	TRUE	FALSE	#N/A	#N/A	#N/A
AC013264.2	OK	negbinomial.size	0.000124975	0.000682592	51	FALSE	FALSE	#N/A	#N/A	#N/A
SF3B1	OK	negbinomial.size	1.38839e-06	9.91313e-06	5091	TRUE	FALSE	#N/A	#N/A	#N/A
COQ10B	OK	negbinomial.size	7.0033e-13	8.52951e-12	2724	TRUE	FALSE	#N/A	#N/A	#N/A
HSPE1	OK	negbinomial.size	1.0862e-182	1.58002e-180	10390	TRUE	FALSE	#N/A	#N/A	#N/A
MOB4	OK	negbinomial.size	2.33883e-06	1.62362e-05	3210	TRUE	FALSE	#N/A	#N/A	#N/A
MARS2	OK	negbinomial.size	0.000692647	0.00331048	142	FALSE	FALSE	#N/A	#N/A	#N/A
PLCL1	OK	negbinomial.size	8.17408e-06	5.28656e-05	451	FALSE	FALSE	#N/A	#N/A	#N/A
SPATS2L	OK	negbinomial.size	3.30614e-49	1.23188e-47	4544	TRUE	FALSE	#N/A	#N/A	#N/A
SGOL2	OK	negbinomial.size	0.00101121	0.00467931	468	FALSE	FALSE	#N/A	#N/A	#N/A
AOX1	OK	negbinomial.size	1.55671e-13	1.98223e-12	426	FALSE	FALSE	#N/A	#N/A	#N/A
BZW1	OK	negbinomial.size	1.13018e-15	1.64586e-14	6361	TRUE	FALSE	#N/A	#N/A	#N/A
CLK1	OK	negbinomial.size	1.07465e-43	3.61688e-42	6472	TRUE	FALSE	#N/A	#N/A	#N/A
PPIL3	OK	negbinomial.size	2.09346e-13	2.65388e-12	2391	TRUE	FALSE	#N/A	#N/A	#N/A
NDUFB3	OK	negbinomial.size	3.77396e-09	3.52697e-08	6634	TRUE	FALSE	#N/A	#N/A	#N/A
CFLAR	OK	negbinomial.size	0.000190729	0.00100939	7129	TRUE	FALSE	#N/A	#N/A	#N/A
TRAK2	OK	negbinomial.size	0.0126644	0.0444905	804	FALSE	FALSE	#N/A	#N/A	#N/A
RP11-107N15.1	OK	negbinomial.size	0.00493982	0.0194563	36	FALSE	FALSE	#N/A	#N/A	#N/A
SUMO1	OK	negbinomial.size	8.50484e-15	1.17349e-13	7370	TRUE	FALSE	#N/A	#N/A	#N/A
NOP58	OK	negbinomial.size	4.5111e-08	3.7969e-07	2836	TRUE	FALSE	#N/A	#N/A	#N/A
BMPR2	OK	negbinomial.size	1.65193e-05	0.000103209	1290	FALSE	FALSE	#N/A	#N/A	#N/A
FAM117B	OK	negbinomial.size	3.90857e-11	4.24616e-10	860	FALSE	FALSE	#N/A	#N/A	#N/A
ICA1L	OK	negbinomial.size	0.000743651	0.00353066	174	FALSE	FALSE	#N/A	#N/A	#N/A
NBEAL1	OK	negbinomial.size	2.79891e-141	2.97783e-139	7566	TRUE	FALSE	#N/A	#N/A	#N/A
ABI2	OK	negbinomial.size	0.00687301	0.0260273	1288	FALSE	FALSE	#N/A	#N/A	#N/A
CD28	OK	negbinomial.size	7.00169e-14	9.12311e-13	961	FALSE	FALSE	#N/A	#N/A	#N/A
CTLA4	OK	negbinomial.size	0.000304873	0.00156366	365	FALSE	FALSE	#N/A	#N/A	#N/A
ICOS	OK	negbinomial.size	5.10781e-12	5.9346e-11	273	FALSE	FALSE	#N/A	#N/A	#N/A
PARD3B	OK	negbinomial.size	0.00751141	0.0281549	104	FALSE	FALSE	#N/A	#N/A	#N/A
NRP2	OK	negbinomial.size	6.81631e-93	4.42064e-91	3490	TRUE	FALSE	#N/A	#N/A	#N/A
NDUFS1	OK	negbinomial.size	4.5892e-10	4.63365e-09	1709	TRUE	FALSE	#N/A	#N/A	#N/A
EEF1B2	OK	negbinomial.size	3.88232e-87	2.3743e-85	10548	TRUE	FALSE	#N/A	#N/A	#N/A
MDH1B	OK	negbinomial.size	0.00245324	0.0104351	5	FALSE	FALSE	#N/A	#N/A	#N/A
METTL21A	OK	negbinomial.size	3.71015e-25	7.76628e-24	1919	TRUE	FALSE	#N/A	#N/A	#N/A
FZD5	OK	negbinomial.size	0.000707259	0.00337343	440	FALSE	FALSE	#N/A	#N/A	#N/A
AC096772.6	OK	negbinomial.size	0.000669688	0.00321388	159	FALSE	FALSE	#N/A	#N/A	#N/A
IDH1	OK	negbinomial.size	2.7938e-109	2.18638e-107	5159	TRUE	FALSE	#N/A	#N/A	#N/A
RPE	OK	negbinomial.size	0.00155646	0.0069194	1782	TRUE	FALSE	#N/A	#N/A	#N/A
RP11-260M2.1	OK	negbinomial.size	0.00999645	0.0362301	85	FALSE	FALSE	#N/A	#N/A	#N/A
ATIC	OK	negbinomial.size	7.38206e-05	0.000418832	1747	TRUE	FALSE	#N/A	#N/A	#N/A
FN1	OK	negbinomial.size	3.49663e-18	5.71241e-17	3909	TRUE	FALSE	#N/A	#N/A	#N/A
PECR	OK	negbinomial.size	1.15932e-07	9.35999e-07	644	FALSE	FALSE	#N/A	#N/A	#N/A
XRCC5	OK	negbinomial.size	4.59746e-22	8.72298e-21	5408	TRUE	FALSE	#N/A	#N/A	#N/A
RPL37A	OK	negbinomial.size	5.18443e-132	5.07542e-130	12569	TRUE	FALSE	#N/A	#N/A	#N/A
TNS1	OK	negbinomial.size	6.455e-06	4.23647e-05	1256	TRUE	FALSE	#N/A	#N/A	#N/A
GPBAR1	OK	negbinomial.size	2.39453e-14	3.21104e-13	971	FALSE	FALSE	#N/A	#N/A	#N/A
AAMP	OK	negbinomial.size	5.22885e-06	3.4662e-05	3355	TRUE	FALSE	#N/A	#N/A	#N/A
PNKD	OK	negbinomial.size	1.22385e-16	1.86453e-15	4215	TRUE	FALSE	#N/A	#N/A	#N/A
TMBIM1	OK	negbinomial.size	5.21634e-18	8.42038e-17	3219	TRUE	FALSE	#N/A	#N/A	#N/A
SLC11A1	OK	negbinomial.size	1.49454e-26	3.30015e-25	2794	TRUE	FALSE	#N/A	#N/A	#N/A
CTDSP1	OK	negbinomial.size	0.00182795	0.00801777	1986	TRUE	FALSE	#N/A	#N/A	#N/A
RQCD1	OK	negbinomial.size	2.28412e-13	2.88705e-12	1997	TRUE	FALSE	#N/A	#N/A	#N/A
CDK5R2	OK	negbinomial.size	0.00212521	0.00917162	56	FALSE	FALSE	#N/A	#N/A	#N/A
CRYBA2	OK	negbinomial.size	0.0107644	0.038665	44	FALSE	FALSE	#N/A	#N/A	#N/A
CFAP65	OK	negbinomial.size	0.000441787	0.00219758	171	FALSE	FALSE	#N/A	#N/A	#N/A
SLC23A3	OK	negbinomial.size	3.03848e-05	0.00018287	37	FALSE	FALSE	#N/A	#N/A	#N/A
CNPPD1	OK	negbinomial.size	1.6207e-06	1.1508e-05	1915	TRUE	FALSE	#N/A	#N/A	#N/A
FAM134A	OK	negbinomial.size	0.000386878	0.00194626	2124	TRUE	FALSE	#N/A	#N/A	#N/A
ANKZF1	OK	negbinomial.size	0.00678984	0.025754	679	FALSE	FALSE	#N/A	#N/A	#N/A
TUBA4A	OK	negbinomial.size	1.80236e-38	5.44663e-37	1690	TRUE	FALSE	#N/A	#N/A	#N/A
DNPEP	OK	negbinomial.size	1.8994e-09	1.82205e-08	2778	TRUE	FALSE	#N/A	#N/A	#N/A
SPEG	OK	negbinomial.size	0.00933651	0.0341071	87	FALSE	FALSE	#N/A	#N/A	#N/A
GMPPA	OK	negbinomial.size	0.000592551	0.00287261	1525	TRUE	FALSE	#N/A	#N/A	#N/A
INHA	OK	negbinomial.size	0.0024693	0.0105016	109	FALSE	FALSE	#N/A	#N/A	#N/A
SLC4A3	OK	negbinomial.size	4.00309e-13	4.96233e-12	30	FALSE	FALSE	#N/A	#N/A	#N/A
ACSL3	OK	negbinomial.size	0.00116745	0.00532287	3332	TRUE	FALSE	#N/A	#N/A	#N/A
AP1S3	OK	negbinomial.size	5.25605e-19	8.95615e-18	446	FALSE	FALSE	#N/A	#N/A	#N/A
SERPINE2	OK	negbinomial.size	0.000774017	0.00366335	158	FALSE	FALSE	#N/A	#N/A	#N/A
DOCK10	OK	negbinomial.size	4.33802e-05	0.000255586	2391	TRUE	FALSE	#N/A	#N/A	#N/A
COL4A4	OK	negbinomial.size	0.00848526	0.0313533	31	FALSE	FALSE	#N/A	#N/A	#N/A
AC009410.1	OK	negbinomial.size	0.000280155	0.00144471	95	FALSE	FALSE	#N/A	#N/A	#N/A
PID1	OK	negbinomial.size	5.68685e-07	4.233e-06	1893	TRUE	FALSE	#N/A	#N/A	#N/A
TRIP12	OK	negbinomial.size	5.91287e-09	5.41389e-08	2645	TRUE	FALSE	#N/A	#N/A	#N/A
AC009950.2	OK	negbinomial.size	0.000957307	0.00444986	39	FALSE	FALSE	#N/A	#N/A	#N/A
SP110	OK	negbinomial.size	0.000610468	0.00295113	2163	TRUE	FALSE	#N/A	#N/A	#N/A
SP140	OK	negbinomial.size	3.73376e-15	5.26756e-14	1002	FALSE	FALSE	#N/A	#N/A	#N/A
SP140L	OK	negbinomial.size	1.56663e-06	1.11395e-05	1742	TRUE	FALSE	#N/A	#N/A	#N/A
CAB39	OK	negbinomial.size	7.19621e-07	5.29374e-06	3002	TRUE	FALSE	#N/A	#N/A	#N/A
ITM2C	OK	negbinomial.size	9.15425e-24	1.83706e-22	1273	TRUE	FALSE	#N/A	#N/A	#N/A
C2orf72	OK	negbinomial.size	3.52045e-05	0.000210353	168	FALSE	FALSE	#N/A	#N/A	#N/A
PSMD1	OK	negbinomial.size	6.39213e-43	2.11812e-41	2872	TRUE	FALSE	#N/A	#N/A	#N/A
HTR2B	OK	negbinomial.size	1.82006e-09	1.74985e-08	304	FALSE	FALSE	#N/A	#N/A	#N/A
B3GNT7	OK	negbinomial.size	0.000120953	0.000661888	1207	TRUE	FALSE	#N/A	#N/A	#N/A
NCL	OK	negbinomial.size	1.80681e-08	1.5807e-07	7594	TRUE	FALSE	#N/A	#N/A	#N/A
NMUR1	OK	negbinomial.size	0.000108023	0.000595689	77	FALSE	FALSE	#N/A	#N/A	#N/A
PTMA	OK	negbinomial.size	3.54635e-68	1.7593e-66	12633	TRUE	FALSE	#N/A	#N/A	#N/A
COPS7B	OK	negbinomial.size	0.00282502	0.0118462	784	FALSE	FALSE	#N/A	#N/A	#N/A
NPPC	OK	negbinomial.size	8.61755e-05	0.000483285	15	FALSE	FALSE	#N/A	#N/A	#N/A
TIGD1	OK	negbinomial.size	0.000490436	0.00241624	111	FALSE	FALSE	#N/A	#N/A	#N/A
GIGYF2	OK	negbinomial.size	0.00311312	0.0128926	1575	TRUE	FALSE	#N/A	#N/A	#N/A
SAG	OK	negbinomial.size	0.0133113	0.0464776	14	FALSE	FALSE	#N/A	#N/A	#N/A
DGKD	OK	negbinomial.size	6.35338e-08	5.26659e-07	600	FALSE	FALSE	#N/A	#N/A	#N/A
UGT1A9	OK	negbinomial.size	0.000175418	0.000935477	37	FALSE	FALSE	#N/A	#N/A	#N/A
UGT1A6	OK	negbinomial.size	0.0127986	0.0448944	143	FALSE	FALSE	#N/A	#N/A	#N/A
UGT1A1	OK	negbinomial.size	4.56601e-07	3.44249e-06	125	FALSE	FALSE	#N/A	#N/A	#N/A
SPP2	OK	negbinomial.size	7.90108e-07	5.78911e-06	484	FALSE	FALSE	#N/A	#N/A	#N/A
ARL4C	OK	negbinomial.size	4.12341e-83	2.40738e-81	6577	TRUE	FALSE	#N/A	#N/A	#N/A
SH3BP4	OK	negbinomial.size	3.16161e-09	2.97413e-08	235	FALSE	FALSE	#N/A	#N/A	#N/A
AGAP1	OK	negbinomial.size	0.00193322	0.00843064	96	FALSE	FALSE	#N/A	#N/A	#N/A
RAB17	OK	negbinomial.size	0.0107414	0.0385932	258	FALSE	FALSE	#N/A	#N/A	#N/A
LRRFIP1	OK	negbinomial.size	7.8971e-39	2.40623e-37	7564	TRUE	FALSE	#N/A	#N/A	#N/A
UBE2F	OK	negbinomial.size	8.20509e-07	5.99649e-06	4024	TRUE	FALSE	#N/A	#N/A	#N/A
SCLY	OK	negbinomial.size	3.76332e-06	2.54049e-05	236	FALSE	FALSE	#N/A	#N/A	#N/A
HES6	OK	negbinomial.size	1.40978e-60	6.20473e-59	1034	FALSE	FALSE	#N/A	#N/A	#N/A
PER2	OK	negbinomial.size	0.00994239	0.0360799	516	FALSE	FALSE	#N/A	#N/A	#N/A
HDAC4	OK	negbinomial.size	0.000100502	0.000557565	440	FALSE	FALSE	#N/A	#N/A	#N/A
NDUFA10	OK	negbinomial.size	2.24792e-06	1.56552e-05	4101	TRUE	FALSE	#N/A	#N/A	#N/A
DUSP28	OK	negbinomial.size	0.00532674	0.0207863	640	FALSE	FALSE	#N/A	#N/A	#N/A
RNPEPL1	OK	negbinomial.size	0.00179901	0.00790835	2125	TRUE	FALSE	#N/A	#N/A	#N/A
CAPN10-AS1	OK	negbinomial.size	5.78157e-05	0.000333987	171	FALSE	FALSE	#N/A	#N/A	#N/A
GPR35	OK	negbinomial.size	1.36954e-06	9.78401e-06	951	FALSE	FALSE	#N/A	#N/A	#N/A
C2orf54	OK	negbinomial.size	0.000123506	0.000674856	174	FALSE	FALSE	#N/A	#N/A	#N/A
PPP1R7	OK	negbinomial.size	0.00448394	0.0178795	3835	TRUE	FALSE	#N/A	#N/A	#N/A
HDLBP	OK	negbinomial.size	1.18477e-39	3.68854e-38	3784	TRUE	FALSE	#N/A	#N/A	#N/A
45171	OK	negbinomial.size	2.07686e-08	1.80469e-07	5211	TRUE	FALSE	#N/A	#N/A	#N/A
STK25	OK	negbinomial.size	0.000106683	0.000589309	1924	TRUE	FALSE	#N/A	#N/A	#N/A
DTYMK	OK	negbinomial.size	9.96247e-17	1.53045e-15	1989	TRUE	FALSE	#N/A	#N/A	#N/A
ING5	OK	negbinomial.size	0.000220548	0.00115509	541	FALSE	FALSE	#N/A	#N/A	#N/A
PDCD1	OK	negbinomial.size	2.44725e-06	1.6938e-05	207	FALSE	FALSE	#N/A	#N/A	#N/A
CHL1	OK	negbinomial.size	5.75139e-10	5.76191e-09	130	FALSE	FALSE	#N/A	#N/A	#N/A
SUMF1	OK	negbinomial.size	4.7604e-07	3.57857e-06	1783	TRUE	FALSE	#N/A	#N/A	#N/A
SETMAR	OK	negbinomial.size	0.00394958	0.0159414	274	FALSE	FALSE	#N/A	#N/A	#N/A
ITPR1	OK	negbinomial.size	0.000358283	0.00181446	945	FALSE	FALSE	#N/A	#N/A	#N/A
AC018816.3	OK	negbinomial.size	3.01218e-05	0.000181499	169	FALSE	FALSE	#N/A	#N/A	#N/A
BHLHE40-AS1	OK	negbinomial.size	0.000133465	0.000724963	41	FALSE	FALSE	#N/A	#N/A	#N/A
BHLHE40	OK	negbinomial.size	5.12244e-10	5.14985e-09	4163	TRUE	FALSE	#N/A	#N/A	#N/A
ARL8B	OK	negbinomial.size	0.00111359	0.00510171	4445	TRUE	FALSE	#N/A	#N/A	#N/A
EDEM1	OK	negbinomial.size	4.10427e-10	4.16198e-09	1944	TRUE	FALSE	#N/A	#N/A	#N/A
LMCD1	OK	negbinomial.size	0.00451579	0.0179898	254	FALSE	FALSE	#N/A	#N/A	#N/A
SSUH2	OK	negbinomial.size	0.00565244	0.0218979	63	FALSE	FALSE	#N/A	#N/A	#N/A
SRGAP3	OK	negbinomial.size	0.00545098	0.0212228	707	FALSE	FALSE	#N/A	#N/A	#N/A
THUMPD3-AS1	OK	negbinomial.size	9.30488e-18	1.48711e-16	3062	TRUE	FALSE	#N/A	#N/A	#N/A
THUMPD3	OK	negbinomial.size	0.00959562	0.0349743	1286	FALSE	FALSE	#N/A	#N/A	#N/A
SETD5	OK	negbinomial.size	0.000557692	0.00271835	1760	TRUE	FALSE	#N/A	#N/A	#N/A
MTMR14	OK	negbinomial.size	6.31307e-05	0.000362818	3078	TRUE	FALSE	#N/A	#N/A	#N/A
CAMK1	OK	negbinomial.size	2.80775e-24	5.72377e-23	3511	TRUE	FALSE	#N/A	#N/A	#N/A
EMC3	OK	negbinomial.size	3.05255e-07	2.35311e-06	4272	TRUE	FALSE	#N/A	#N/A	#N/A
FANCD2	OK	negbinomial.size	9.30348e-05	0.000519602	256	FALSE	FALSE	#N/A	#N/A	#N/A
BRK1	OK	negbinomial.size	2.22864e-18	3.68772e-17	9518	TRUE	FALSE	#N/A	#N/A	#N/A
VHL	OK	negbinomial.size	1.32468e-06	9.48197e-06	1393	FALSE	FALSE	#N/A	#N/A	#N/A
IRAK2	OK	negbinomial.size	3.05076e-08	2.6113e-07	878	FALSE	FALSE	#N/A	#N/A	#N/A
LINC00852	OK	negbinomial.size	0.0104065	0.0375315	57	FALSE	FALSE	#N/A	#N/A	#N/A
GHRL	OK	negbinomial.size	5.52266e-13	6.77104e-12	687	FALSE	FALSE	#N/A	#N/A	#N/A
SEC13	OK	negbinomial.size	0.000530386	0.00259617	3239	TRUE	FALSE	#N/A	#N/A	#N/A
SLC6A11	OK	negbinomial.size	0.00217172	0.00936134	7	FALSE	FALSE	#N/A	#N/A	#N/A
SLC6A1	OK	negbinomial.size	0.00326417	0.0134382	104	FALSE	FALSE	#N/A	#N/A	#N/A
HRH1	OK	negbinomial.size	1.36872e-06	9.78084e-06	546	FALSE	FALSE	#N/A	#N/A	#N/A
ATG7	OK	negbinomial.size	1.06479e-20	1.91313e-19	2210	TRUE	FALSE	#N/A	#N/A	#N/A
TIMP4	OK	negbinomial.size	0.00284767	0.0119179	234	FALSE	FALSE	#N/A	#N/A	#N/A
PPARG	OK	negbinomial.size	1.88396e-05	0.00011708	1106	FALSE	FALSE	#N/A	#N/A	#N/A
RPL32	OK	negbinomial.size	0	0	12655	TRUE	FALSE	#N/A	#N/A	#N/A
NUP210	OK	negbinomial.size	6.96404e-15	9.65552e-14	685	FALSE	FALSE	#N/A	#N/A	#N/A
FBLN2	OK	negbinomial.size	2.69238e-06	1.8525e-05	90	FALSE	FALSE	#N/A	#N/A	#N/A
AC093495.4	OK	negbinomial.size	0.00145108	0.00649306	68	FALSE	FALSE	#N/A	#N/A	#N/A
SLC6A6	OK	negbinomial.size	8.52222e-06	5.50342e-05	1797	TRUE	FALSE	#N/A	#N/A	#N/A
FGD5	OK	negbinomial.size	1.88392e-07	1.49063e-06	192	FALSE	FALSE	#N/A	#N/A	#N/A
MRPS25	OK	negbinomial.size	2.74704e-06	1.88759e-05	2700	TRUE	FALSE	#N/A	#N/A	#N/A
SH3BP5	OK	negbinomial.size	5.44856e-17	8.47125e-16	4923	TRUE	FALSE	#N/A	#N/A	#N/A
EAF1	OK	negbinomial.size	0.000461198	0.00228619	1934	TRUE	FALSE	#N/A	#N/A	#N/A
EAF1-AS1	OK	negbinomial.size	0.00933392	0.0341071	191	FALSE	FALSE	#N/A	#N/A	#N/A
BTD	OK	negbinomial.size	0.00185522	0.00812351	942	FALSE	FALSE	#N/A	#N/A	#N/A
ANKRD28	OK	negbinomial.size	4.58637e-19	7.8254e-18	1638	TRUE	FALSE	#N/A	#N/A	#N/A
DPH3	OK	negbinomial.size	0.00234127	0.0100134	3358	TRUE	FALSE	#N/A	#N/A	#N/A
RFTN1	OK	negbinomial.size	0.00158435	0.00703196	1390	FALSE	FALSE	#N/A	#N/A	#N/A
SATB1	OK	negbinomial.size	3.35928e-10	3.42812e-09	1572	TRUE	FALSE	#N/A	#N/A	#N/A
KAT2B	OK	negbinomial.size	0.00565459	0.0219006	787	FALSE	FALSE	#N/A	#N/A	#N/A
UBE2E2	OK	negbinomial.size	5.15905e-08	4.31968e-07	4128	TRUE	FALSE	#N/A	#N/A	#N/A
RPL15	OK	negbinomial.size	9.44662e-148	1.08581e-145	12585	TRUE	FALSE	#N/A	#N/A	#N/A
NGLY1	OK	negbinomial.size	0.000509639	0.00250318	2109	TRUE	FALSE	#N/A	#N/A	#N/A
SLC4A7	OK	negbinomial.size	0.000151496	0.000816529	2535	TRUE	FALSE	#N/A	#N/A	#N/A
RP11-222K16.2	OK	negbinomial.size	0.00131562	0.00593853	34	FALSE	FALSE	#N/A	#N/A	#N/A
EOMES	OK	negbinomial.size	0.00222516	0.00956766	93	FALSE	FALSE	#N/A	#N/A	#N/A
AZI2	OK	negbinomial.size	7.26083e-08	5.97267e-07	3148	TRUE	FALSE	#N/A	#N/A	#N/A
TGFBR2	OK	negbinomial.size	2.08284e-09	1.9906e-08	3320	TRUE	FALSE	#N/A	#N/A	#N/A
OSBPL10	OK	negbinomial.size	4.75811e-05	0.000278109	132	FALSE	FALSE	#N/A	#N/A	#N/A
CMTM7	OK	negbinomial.size	0.00659583	0.025092	4511	TRUE	FALSE	#N/A	#N/A	#N/A
CMTM6	OK	negbinomial.size	1.94411e-07	1.53637e-06	8380	TRUE	FALSE	#N/A	#N/A	#N/A
CCR4	OK	negbinomial.size	0.00179341	0.00788775	19	FALSE	FALSE	#N/A	#N/A	#N/A
GLB1	OK	negbinomial.size	0.000191978	0.00101538	3258	TRUE	FALSE	#N/A	#N/A	#N/A
EPM2AIP1	OK	negbinomial.size	3.36537e-08	2.86725e-07	1192	FALSE	FALSE	#N/A	#N/A	#N/A
LRRFIP2	OK	negbinomial.size	0.0114973	0.04087	2016	TRUE	FALSE	#N/A	#N/A	#N/A
GOLGA4	OK	negbinomial.size	3.48123e-66	1.67849e-64	3985	TRUE	FALSE	#N/A	#N/A	#N/A
ITGA9	OK	negbinomial.size	5.0895e-29	1.20997e-27	793	FALSE	FALSE	#N/A	#N/A	#N/A
CTDSPL	OK	negbinomial.size	8.59151e-05	0.00048193	495	FALSE	FALSE	#N/A	#N/A	#N/A
VILL	OK	negbinomial.size	0.00011026	0.000607242	195	FALSE	FALSE	#N/A	#N/A	#N/A
PLCD1	OK	negbinomial.size	1.05388e-34	2.91454e-33	450	FALSE	FALSE	#N/A	#N/A	#N/A
MYD88	OK	negbinomial.size	1.77002e-20	3.14946e-19	2175	TRUE	FALSE	#N/A	#N/A	#N/A
XYLB	OK	negbinomial.size	0.0062144	0.0237983	247	FALSE	FALSE	#N/A	#N/A	#N/A
TTC21A	OK	negbinomial.size	0.0048393	0.0191189	106	FALSE	FALSE	#N/A	#N/A	#N/A
CSRNP1	OK	negbinomial.size	3.9464e-10	4.0082e-09	3924	TRUE	FALSE	#N/A	#N/A	#N/A
CX3CR1	OK	negbinomial.size	5.57447e-48	2.04162e-46	494	FALSE	FALSE	#N/A	#N/A	#N/A
RPSA	OK	negbinomial.size	2.05536e-56	8.54917e-55	11472	TRUE	FALSE	#N/A	#N/A	#N/A
EIF1B	OK	negbinomial.size	1.20224e-08	1.06923e-07	5915	TRUE	FALSE	#N/A	#N/A	#N/A
RPL14	OK	negbinomial.size	1.03232e-171	1.39157e-169	12292	TRUE	FALSE	#N/A	#N/A	#N/A
CTNNB1	OK	negbinomial.size	1.48101e-13	1.89051e-12	5847	TRUE	FALSE	#N/A	#N/A	#N/A
ULK4	OK	negbinomial.size	0.00133187	0.00600238	296	FALSE	FALSE	#N/A	#N/A	#N/A
VIPR1	OK	negbinomial.size	0.000101307	0.000561297	110	FALSE	FALSE	#N/A	#N/A	#N/A
SS18L2	OK	negbinomial.size	3.50947e-13	4.37094e-12	3305	TRUE	FALSE	#N/A	#N/A	#N/A
RP11-70C1.1	OK	negbinomial.size	0.0013357	0.00601755	176	FALSE	FALSE	#N/A	#N/A	#N/A
HIGD1A	OK	negbinomial.size	0.00389826	0.0157639	3742	TRUE	FALSE	#N/A	#N/A	#N/A
CYP8B1	OK	negbinomial.size	0.000200646	0.00105731	285	FALSE	FALSE	#N/A	#N/A	#N/A
ZNF662	OK	negbinomial.size	2.09891e-05	0.000129191	40	FALSE	FALSE	#N/A	#N/A	#N/A
SNRK	OK	negbinomial.size	6.17809e-08	5.12955e-07	1127	FALSE	FALSE	#N/A	#N/A	#N/A
ANO10	OK	negbinomial.size	0.00789129	0.0294076	763	FALSE	FALSE	#N/A	#N/A	#N/A
ABHD5	OK	negbinomial.size	1.57763e-06	1.12146e-05	1905	TRUE	FALSE	#N/A	#N/A	#N/A
LINC00694	OK	negbinomial.size	5.26597e-09	4.85786e-08	81	FALSE	FALSE	#N/A	#N/A	#N/A
ZNF445	OK	negbinomial.size	0.00852972	0.031495	404	FALSE	FALSE	#N/A	#N/A	#N/A
ZNF502	OK	negbinomial.size	0.0111745	0.0398711	72	FALSE	FALSE	#N/A	#N/A	#N/A
KIAA1143	OK	negbinomial.size	0.000192715	0.00101865	2016	TRUE	FALSE	#N/A	#N/A	#N/A
CDCP1	OK	negbinomial.size	4.98366e-13	6.13064e-12	1237	FALSE	FALSE	#N/A	#N/A	#N/A
LARS2	OK	negbinomial.size	0.0120927	0.0426683	212	FALSE	FALSE	#N/A	#N/A	#N/A
CXCR6	OK	negbinomial.size	4.36938e-05	0.000257257	288	FALSE	FALSE	#N/A	#N/A	#N/A
XCR1	OK	negbinomial.size	7.43066e-74	3.97749e-72	132	FALSE	FALSE	#N/A	#N/A	#N/A
CCR1	OK	negbinomial.size	8.96562e-60	3.91251e-58	3527	TRUE	FALSE	#N/A	#N/A	#N/A
CCR2	OK	negbinomial.size	1.20431e-36	3.48008e-35	314	FALSE	FALSE	#N/A	#N/A	#N/A
RP11-24F11.2	OK	negbinomial.size	5.86588e-16	8.65494e-15	336	FALSE	FALSE	#N/A	#N/A	#N/A
CCR5	OK	negbinomial.size	1.69131e-08	1.48369e-07	840	FALSE	FALSE	#N/A	#N/A	#N/A
CCRL2	OK	negbinomial.size	3.79626e-10	3.86333e-09	4237	TRUE	FALSE	#N/A	#N/A	#N/A
RTP3	OK	negbinomial.size	0.00603561	0.0232147	124	FALSE	FALSE	#N/A	#N/A	#N/A
CCDC12	OK	negbinomial.size	1.8707e-05	0.000116312	3568	TRUE	FALSE	#N/A	#N/A	#N/A
NBEAL2	OK	negbinomial.size	1.11307e-06	8.04101e-06	594	FALSE	FALSE	#N/A	#N/A	#N/A
PTPN23	OK	negbinomial.size	5.6235e-05	0.000325513	713	FALSE	FALSE	#N/A	#N/A	#N/A
MAP4	OK	negbinomial.size	8.74486e-09	7.87251e-08	2376	TRUE	FALSE	#N/A	#N/A	#N/A
CDC25A	OK	negbinomial.size	0.000489765	0.00241339	53	FALSE	FALSE	#N/A	#N/A	#N/A
NME6	OK	negbinomial.size	4.02817e-06	2.70721e-05	1055	FALSE	FALSE	#N/A	#N/A	#N/A
CCDC51	OK	negbinomial.size	0.00781939	0.0291903	439	FALSE	FALSE	#N/A	#N/A	#N/A
TMA7	OK	negbinomial.size	3.60117e-76	1.98118e-74	11423	TRUE	FALSE	#N/A	#N/A	#N/A
SHISA5	OK	negbinomial.size	6.1146e-08	5.07847e-07	3538	TRUE	FALSE	#N/A	#N/A	#N/A
COL7A1	OK	negbinomial.size	0.000533665	0.00261123	72	FALSE	FALSE	#N/A	#N/A	#N/A
UQCRC1	OK	negbinomial.size	1.43416e-15	2.0698e-14	5987	TRUE	FALSE	#N/A	#N/A	#N/A
PRKAR2A	OK	negbinomial.size	1.65064e-05	0.000103178	2268	TRUE	FALSE	#N/A	#N/A	#N/A
ARIH2OS	OK	negbinomial.size	0.00209624	0.00906504	319	FALSE	FALSE	#N/A	#N/A	#N/A
WDR6	OK	negbinomial.size	0.0025961	0.0109811	1304	FALSE	FALSE	#N/A	#N/A	#N/A
DALRD3	OK	negbinomial.size	0.000636884	0.00306731	918	FALSE	FALSE	#N/A	#N/A	#N/A
NDUFAF3	OK	negbinomial.size	1.97081e-14	2.65528e-13	6247	TRUE	FALSE	#N/A	#N/A	#N/A
IMPDH2	OK	negbinomial.size	1.6011e-11	1.78689e-10	3158	TRUE	FALSE	#N/A	#N/A	#N/A
QARS	OK	negbinomial.size	0.00143068	0.00641065	3377	TRUE	FALSE	#N/A	#N/A	#N/A
KLHDC8B	OK	negbinomial.size	2.60359e-30	6.45185e-29	1591	TRUE	FALSE	#N/A	#N/A	#N/A
USP4	OK	negbinomial.size	1.30146e-05	8.22097e-05	1952	TRUE	FALSE	#N/A	#N/A	#N/A
GPX1	OK	negbinomial.size	9.81671e-64	4.49735e-62	12343	TRUE	FALSE	#N/A	#N/A	#N/A
RHOA	OK	negbinomial.size	7.22845e-24	1.45627e-22	11014	TRUE	FALSE	#N/A	#N/A	#N/A
DAG1	OK	negbinomial.size	0.000476596	0.00235412	600	FALSE	FALSE	#N/A	#N/A	#N/A
APEH	OK	negbinomial.size	3.83592e-10	3.90215e-09	2021	TRUE	FALSE	#N/A	#N/A	#N/A
MST1	OK	negbinomial.size	0.000872055	0.00408604	423	FALSE	FALSE	#N/A	#N/A	#N/A
RBM5	OK	negbinomial.size	0.00211397	0.00913353	2235	TRUE	FALSE	#N/A	#N/A	#N/A
SLC38A3	OK	negbinomial.size	3.6234e-09	3.38995e-08	556	FALSE	FALSE	#N/A	#N/A	#N/A
GNAI2	OK	negbinomial.size	1.11559e-70	5.73318e-69	7916	TRUE	FALSE	#N/A	#N/A	#N/A
U73166.2	OK	negbinomial.size	0.00165314	0.00732209	78	FALSE	FALSE	#N/A	#N/A	#N/A
IFRD2	OK	negbinomial.size	0.00238387	0.0101719	1589	TRUE	FALSE	#N/A	#N/A	#N/A
HYAL1	OK	negbinomial.size	0.0115761	0.0410875	240	FALSE	FALSE	#N/A	#N/A	#N/A
HYAL2	OK	negbinomial.size	1.76447e-12	2.10225e-11	1778	TRUE	FALSE	#N/A	#N/A	#N/A
TUSC2	OK	negbinomial.size	8.87195e-09	7.98135e-08	2847	TRUE	FALSE	#N/A	#N/A	#N/A
CYB561D2	OK	negbinomial.size	0.000197502	0.00104202	2437	TRUE	FALSE	#N/A	#N/A	#N/A
TMEM115	OK	negbinomial.size	0.010911	0.0391261	1252	FALSE	FALSE	#N/A	#N/A	#N/A
MAPKAPK3	OK	negbinomial.size	0.00162967	0.00722808	2802	TRUE	FALSE	#N/A	#N/A	#N/A
MANF	OK	negbinomial.size	8.67536e-24	1.74231e-22	4749	TRUE	FALSE	#N/A	#N/A	#N/A
RAD54L2	OK	negbinomial.size	0.00505989	0.0198896	540	FALSE	FALSE	#N/A	#N/A	#N/A
TEX264	OK	negbinomial.size	2.31282e-15	3.29177e-14	4075	TRUE	FALSE	#N/A	#N/A	#N/A
PCBP4	OK	negbinomial.size	9.97288e-09	8.94052e-08	462	FALSE	FALSE	#N/A	#N/A	#N/A
ABHD14B	OK	negbinomial.size	0.000501661	0.00246729	2790	TRUE	FALSE	#N/A	#N/A	#N/A
ACY1	OK	negbinomial.size	2.70769e-06	1.86205e-05	390	FALSE	FALSE	#N/A	#N/A	#N/A
RPL29	OK	negbinomial.size	1.7514e-148	2.02212e-146	12426	TRUE	FALSE	#N/A	#N/A	#N/A
DUSP7	OK	negbinomial.size	3.68269e-05	0.000219233	331	FALSE	FALSE	#N/A	#N/A	#N/A
ALAS1	OK	negbinomial.size	0.00571499	0.0221103	2002	TRUE	FALSE	#N/A	#N/A	#N/A
TWF2	OK	negbinomial.size	5.84047e-15	8.12396e-14	5153	TRUE	FALSE	#N/A	#N/A	#N/A
GLYCTK	OK	negbinomial.size	2.21113e-09	2.10696e-08	1072	FALSE	FALSE	#N/A	#N/A	#N/A
NISCH	OK	negbinomial.size	2.98455e-06	2.03774e-05	1431	TRUE	FALSE	#N/A	#N/A	#N/A
STAB1	OK	negbinomial.size	2.98068e-113	2.4756e-111	3775	TRUE	FALSE	#N/A	#N/A	#N/A
SMIM4	OK	negbinomial.size	8.79327e-30	2.15414e-28	4357	TRUE	FALSE	#N/A	#N/A	#N/A
PBRM1	OK	negbinomial.size	3.95784e-14	5.2473e-13	2956	TRUE	FALSE	#N/A	#N/A	#N/A
GLT8D1	OK	negbinomial.size	0.00152522	0.00679173	1185	FALSE	FALSE	#N/A	#N/A	#N/A
TMEM110	OK	negbinomial.size	0.00182072	0.00799012	654	FALSE	FALSE	#N/A	#N/A	#N/A
PRKCD	OK	negbinomial.size	0.000150168	0.000810052	2001	TRUE	FALSE	#N/A	#N/A	#N/A
CHDH	OK	negbinomial.size	0.00259509	0.0109786	166	FALSE	FALSE	#N/A	#N/A	#N/A
IL17RB	OK	negbinomial.size	3.88953e-07	2.96459e-06	227	FALSE	FALSE	#N/A	#N/A	#N/A
SELK	OK	negbinomial.size	2.78952e-22	5.33991e-21	8923	TRUE	FALSE	#N/A	#N/A	#N/A
CACNA2D3	OK	negbinomial.size	9.50586e-40	2.96664e-38	585	FALSE	FALSE	#N/A	#N/A	#N/A
WNT5A	OK	negbinomial.size	7.06721e-28	1.62319e-26	319	FALSE	FALSE	#N/A	#N/A	#N/A
CCDC66	OK	negbinomial.size	1.37505e-07	1.09744e-06	1387	TRUE	FALSE	#N/A	#N/A	#N/A
APPL1	OK	negbinomial.size	5.4695e-13	6.70906e-12	3661	TRUE	FALSE	#N/A	#N/A	#N/A
FLNB	OK	negbinomial.size	5.31082e-05	0.000307968	680	FALSE	FALSE	#N/A	#N/A	#N/A
DNASE1L3	OK	negbinomial.size	6.13356e-16	9.04472e-15	1643	TRUE	FALSE	#N/A	#N/A	#N/A
ABHD6	OK	negbinomial.size	0.0141452	0.0489642	833	FALSE	FALSE	#N/A	#N/A	#N/A
PDHB	OK	negbinomial.size	0.000140064	0.000758725	3035	TRUE	FALSE	#N/A	#N/A	#N/A
FHIT	OK	negbinomial.size	3.67947e-06	2.48584e-05	1340	FALSE	FALSE	#N/A	#N/A	#N/A
CADPS	OK	negbinomial.size	1.52375e-06	1.08525e-05	94	FALSE	FALSE	#N/A	#N/A	#N/A
LINC00698	OK	negbinomial.size	0.00017124	0.00091547	66	FALSE	FALSE	#N/A	#N/A	#N/A
ATXN7	OK	negbinomial.size	1.05772e-06	7.65833e-06	1488	TRUE	FALSE	#N/A	#N/A	#N/A
PSMD6-AS2	OK	negbinomial.size	0.000133835	0.000726822	87	FALSE	FALSE	#N/A	#N/A	#N/A
SLC25A26	OK	negbinomial.size	8.85415e-06	5.70775e-05	1623	TRUE	FALSE	#N/A	#N/A	#N/A
KBTBD8	OK	negbinomial.size	7.23721e-15	1.00235e-13	620	FALSE	FALSE	#N/A	#N/A	#N/A
SUCLG2	OK	negbinomial.size	3.39369e-13	4.23545e-12	3271	TRUE	FALSE	#N/A	#N/A	#N/A
EOGT	OK	negbinomial.size	0.000451816	0.00224357	477	FALSE	FALSE	#N/A	#N/A	#N/A
ARL6IP5	OK	negbinomial.size	1.31764e-32	3.45121e-31	8357	TRUE	FALSE	#N/A	#N/A	#N/A
LMOD3	OK	negbinomial.size	1.9406e-06	1.36255e-05	317	FALSE	FALSE	#N/A	#N/A	#N/A
FRMD4B	OK	negbinomial.size	1.69413e-43	5.68692e-42	4861	TRUE	FALSE	#N/A	#N/A	#N/A
MITF	OK	negbinomial.size	2.7108e-29	6.5168e-28	2732	TRUE	FALSE	#N/A	#N/A	#N/A
FOXP1	OK	negbinomial.size	6.67102e-10	6.65216e-09	3645	TRUE	FALSE	#N/A	#N/A	#N/A
EIF4E3	OK	negbinomial.size	1.38951e-10	1.45253e-09	464	FALSE	FALSE	#N/A	#N/A	#N/A
PROK2	OK	negbinomial.size	1.31804e-07	1.05554e-06	42	FALSE	FALSE	#N/A	#N/A	#N/A
LINC00877	OK	negbinomial.size	4.54254e-39	1.39567e-37	729	FALSE	FALSE	#N/A	#N/A	#N/A
RYBP	OK	negbinomial.size	4.07134e-21	7.43438e-20	2315	TRUE	FALSE	#N/A	#N/A	#N/A
EBLN2	OK	negbinomial.size	4.31202e-07	3.26534e-06	306	FALSE	FALSE	#N/A	#N/A	#N/A
ROBO1	OK	negbinomial.size	0.00242639	0.010338	261	FALSE	FALSE	#N/A	#N/A	#N/A
CGGBP1	OK	negbinomial.size	3.80776e-05	0.000226208	2706	TRUE	FALSE	#N/A	#N/A	#N/A
PROS1	OK	negbinomial.size	1.15089e-15	1.67413e-14	870	FALSE	FALSE	#N/A	#N/A	#N/A
DHFRL1	OK	negbinomial.size	7.21496e-05	0.000410346	261	FALSE	FALSE	#N/A	#N/A	#N/A
MTRNR2L12	OK	negbinomial.size	0.00506209	0.0198952	2050	TRUE	FALSE	#N/A	#N/A	#N/A
EPHA6	OK	negbinomial.size	0.00414804	0.0166666	13	FALSE	FALSE	#N/A	#N/A	#N/A
CLDND1	OK	negbinomial.size	1.88592e-13	2.3951e-12	2520	TRUE	FALSE	#N/A	#N/A	#N/A
NIT2	OK	negbinomial.size	3.85029e-05	0.000228471	2358	TRUE	FALSE	#N/A	#N/A	#N/A
TOMM70A	OK	negbinomial.size	0.001303	0.00588567	1437	FALSE	FALSE	#N/A	#N/A	#N/A
TFG	OK	negbinomial.size	5.17527e-11	5.56822e-10	3272	TRUE	FALSE	#N/A	#N/A	#N/A
PCNP	OK	negbinomial.size	1.16955e-07	9.43964e-07	4879	TRUE	FALSE	#N/A	#N/A	#N/A
RPL24	OK	negbinomial.size	4.41185e-119	3.85057e-117	12164	TRUE	FALSE	#N/A	#N/A	#N/A
RP11-221J22.2	OK	negbinomial.size	0.00265984	0.0112157	20	FALSE	FALSE	#N/A	#N/A	#N/A
ALCAM	OK	negbinomial.size	2.88451e-55	1.18828e-53	3517	TRUE	FALSE	#N/A	#N/A	#N/A
LINC00882	OK	negbinomial.size	0.0132104	0.0461628	24	FALSE	FALSE	#N/A	#N/A	#N/A
BBX	OK	negbinomial.size	0.000250449	0.00130164	3530	TRUE	FALSE	#N/A	#N/A	#N/A
CD47	OK	negbinomial.size	6.4323e-23	1.25464e-21	5913	TRUE	FALSE	#N/A	#N/A	#N/A
LINC01215	OK	negbinomial.size	4.16269e-06	2.79398e-05	38	FALSE	FALSE	#N/A	#N/A	#N/A
IFT57	OK	negbinomial.size	3.45969e-14	4.61298e-13	1025	FALSE	FALSE	#N/A	#N/A	#N/A
TRAT1	OK	negbinomial.size	3.40616e-19	5.82327e-18	330	FALSE	FALSE	#N/A	#N/A	#N/A
FLJ22763	OK	negbinomial.size	0.00754309	0.0282531	34	FALSE	FALSE	#N/A	#N/A	#N/A
LINC00488	OK	negbinomial.size	1.9031e-09	1.82492e-08	65	FALSE	FALSE	#N/A	#N/A	#N/A
CD96	OK	negbinomial.size	1.60974e-15	2.31412e-14	426	FALSE	FALSE	#N/A	#N/A	#N/A
ZBED2	OK	negbinomial.size	0.0113705	0.0404472	38	FALSE	FALSE	#N/A	#N/A	#N/A
PLCXD2	OK	negbinomial.size	5.48108e-08	4.57592e-07	445	FALSE	FALSE	#N/A	#N/A	#N/A
GCSAM	OK	negbinomial.size	6.63834e-16	9.77229e-15	251	FALSE	FALSE	#N/A	#N/A	#N/A
CD200	OK	negbinomial.size	4.73972e-07	3.56511e-06	89	FALSE	FALSE	#N/A	#N/A	#N/A
BTLA	OK	negbinomial.size	1.03292e-34	2.85963e-33	218	FALSE	FALSE	#N/A	#N/A	#N/A
SLC35A5	OK	negbinomial.size	4.20686e-05	0.00024837	1286	FALSE	FALSE	#N/A	#N/A	#N/A
SIDT1	OK	negbinomial.size	3.04573e-08	2.60786e-07	530	FALSE	FALSE	#N/A	#N/A	#N/A
SIDT1-AS1	OK	negbinomial.size	0.00166824	0.00738254	24	FALSE	FALSE	#N/A	#N/A	#N/A
NAA50	OK	negbinomial.size	0.0080039	0.0297927	3236	TRUE	FALSE	#N/A	#N/A	#N/A
ATP6V1A	OK	negbinomial.size	7.78569e-27	1.73707e-25	3942	TRUE	FALSE	#N/A	#N/A	#N/A
ZNF80	OK	negbinomial.size	0.00448216	0.0178752	12	FALSE	FALSE	#N/A	#N/A	#N/A
TIGIT	OK	negbinomial.size	1.56233e-14	2.1158e-13	360	FALSE	FALSE	#N/A	#N/A	#N/A
B4GALT4	OK	negbinomial.size	0.00600604	0.0231182	894	FALSE	FALSE	#N/A	#N/A	#N/A
TMEM39A	OK	negbinomial.size	0.00784557	0.0292711	1273	FALSE	FALSE	#N/A	#N/A	#N/A
POGLUT1	OK	negbinomial.size	3.313e-09	3.112e-08	1144	FALSE	FALSE	#N/A	#N/A	#N/A
TIMMDC1	OK	negbinomial.size	0.000815568	0.00384798	2748	TRUE	FALSE	#N/A	#N/A	#N/A
CD80	OK	negbinomial.size	2.49461e-14	3.3435e-13	1025	FALSE	FALSE	#N/A	#N/A	#N/A
ADPRH	OK	negbinomial.size	0.000114392	0.000628925	1127	FALSE	FALSE	#N/A	#N/A	#N/A
COX17	OK	negbinomial.size	0.000292664	0.00150433	7842	TRUE	FALSE	#N/A	#N/A	#N/A
MAATS1	OK	negbinomial.size	0.00995094	0.0361007	38	FALSE	FALSE	#N/A	#N/A	#N/A
NR1I2	OK	negbinomial.size	0.0142775	0.0493426	35	FALSE	FALSE	#N/A	#N/A	#N/A
LRRC58	OK	negbinomial.size	8.68397e-05	0.000486586	2027	TRUE	FALSE	#N/A	#N/A	#N/A
NDUFB4	OK	negbinomial.size	5.57321e-15	7.7648e-14	8287	TRUE	FALSE	#N/A	#N/A	#N/A
HGD	OK	negbinomial.size	4.56688e-15	6.40085e-14	946	FALSE	FALSE	#N/A	#N/A	#N/A
HCLS1	OK	negbinomial.size	9.97969e-10	9.80714e-09	7674	TRUE	FALSE	#N/A	#N/A	#N/A
GOLGB1	OK	negbinomial.size	1.46749e-34	4.02379e-33	3093	TRUE	FALSE	#N/A	#N/A	#N/A
SLC15A2	OK	negbinomial.size	0.00132072	0.00595631	326	FALSE	FALSE	#N/A	#N/A	#N/A
CD86	OK	negbinomial.size	1.88483e-22	3.62425e-21	6719	TRUE	FALSE	#N/A	#N/A	#N/A
CSTA	OK	negbinomial.size	1.05006e-184	1.57185e-182	5965	TRUE	FALSE	#N/A	#N/A	#N/A
CCDC58	OK	negbinomial.size	0.00287731	0.0120224	1170	FALSE	FALSE	#N/A	#N/A	#N/A
RP11-299J3.8	OK	negbinomial.size	5.85325e-12	6.77016e-11	94	FALSE	FALSE	#N/A	#N/A	#N/A
KPNA1	OK	negbinomial.size	0.00560505	0.0217503	1638	TRUE	FALSE	#N/A	#N/A	#N/A
PARP9	OK	negbinomial.size	6.84077e-30	1.68062e-28	2362	TRUE	FALSE	#N/A	#N/A	#N/A
DTX3L	OK	negbinomial.size	1.15495e-10	1.21523e-09	1885	TRUE	FALSE	#N/A	#N/A	#N/A
PARP14	OK	negbinomial.size	6.7404e-60	2.94644e-58	3828	TRUE	FALSE	#N/A	#N/A	#N/A
DIRC2	OK	negbinomial.size	0.00046812	0.00231649	1286	FALSE	FALSE	#N/A	#N/A	#N/A
PDIA5	OK	negbinomial.size	0.00235347	0.0100589	470	FALSE	FALSE	#N/A	#N/A	#N/A
MYLK	OK	negbinomial.size	0.000673189	0.00322887	318	FALSE	FALSE	#N/A	#N/A	#N/A
CCDC14	OK	negbinomial.size	0.000179866	0.000956228	1151	FALSE	FALSE	#N/A	#N/A	#N/A
ITGB5	OK	negbinomial.size	4.88752e-38	1.45816e-36	1698	TRUE	FALSE	#N/A	#N/A	#N/A
ZNF148	OK	negbinomial.size	0.00277578	0.0116586	2037	TRUE	FALSE	#N/A	#N/A	#N/A
SNX4	OK	negbinomial.size	0.000664003	0.00318778	2207	TRUE	FALSE	#N/A	#N/A	#N/A
OSBPL11	OK	negbinomial.size	0.000386509	0.00194554	1734	TRUE	FALSE	#N/A	#N/A	#N/A
ALG1L	OK	negbinomial.size	0.00404902	0.0163043	122	FALSE	FALSE	#N/A	#N/A	#N/A
KLF15	OK	negbinomial.size	0.00420296	0.0168767	115	FALSE	FALSE	#N/A	#N/A	#N/A
CHST13	OK	negbinomial.size	2.5165e-12	2.97348e-11	974	FALSE	FALSE	#N/A	#N/A	#N/A
TXNRD3	OK	negbinomial.size	2.89671e-06	1.98567e-05	172	FALSE	FALSE	#N/A	#N/A	#N/A
CHCHD6	OK	negbinomial.size	1.49118e-49	5.59669e-48	2640	TRUE	FALSE	#N/A	#N/A	#N/A
PLXNA1	OK	negbinomial.size	8.64295e-09	7.78894e-08	956	FALSE	FALSE	#N/A	#N/A	#N/A
ABTB1	OK	negbinomial.size	0.00433648	0.0173587	1803	TRUE	FALSE	#N/A	#N/A	#N/A
SEC61A1	OK	negbinomial.size	3.40409e-12	3.98025e-11	2764	TRUE	FALSE	#N/A	#N/A	#N/A
EEFSEC	OK	negbinomial.size	0.000754024	0.00357727	746	FALSE	FALSE	#N/A	#N/A	#N/A
GATA2	OK	negbinomial.size	0.0042812	0.0171561	42	FALSE	FALSE	#N/A	#N/A	#N/A
RPN1	OK	negbinomial.size	7.32962e-19	1.23748e-17	5246	TRUE	FALSE	#N/A	#N/A	#N/A
ACAD9	OK	negbinomial.size	3.16906e-05	0.000190284	879	FALSE	FALSE	#N/A	#N/A	#N/A
RP11-434H6.7	OK	negbinomial.size	3.77048e-07	2.87896e-06	100	FALSE	FALSE	#N/A	#N/A	#N/A
CNBP	OK	negbinomial.size	1.36796e-05	8.62409e-05	7975	TRUE	FALSE	#N/A	#N/A	#N/A
COPG1	OK	negbinomial.size	1.81188e-06	1.27739e-05	1806	TRUE	FALSE	#N/A	#N/A	#N/A
MBD4	OK	negbinomial.size	0.000431434	0.00215244	2270	TRUE	FALSE	#N/A	#N/A	#N/A
IFT122	OK	negbinomial.size	7.9334e-05	0.000447451	311	FALSE	FALSE	#N/A	#N/A	#N/A
PLXND1	OK	negbinomial.size	1.57271e-36	4.52936e-35	2990	TRUE	FALSE	#N/A	#N/A	#N/A
TMCC1	OK	negbinomial.size	2.54456e-07	1.98169e-06	1141	FALSE	FALSE	#N/A	#N/A	#N/A
ATP2C1	OK	negbinomial.size	0.000131654	0.000715879	1996	TRUE	FALSE	#N/A	#N/A	#N/A
ASTE1	OK	negbinomial.size	0.00650485	0.0247935	336	FALSE	FALSE	#N/A	#N/A	#N/A
NUDT16	OK	negbinomial.size	1.48102e-09	1.43515e-08	5082	TRUE	FALSE	#N/A	#N/A	#N/A
ACPP	OK	negbinomial.size	4.84977e-10	4.89291e-09	171	FALSE	FALSE	#N/A	#N/A	#N/A
DNAJC13	OK	negbinomial.size	2.7286e-05	0.000165379	1279	FALSE	FALSE	#N/A	#N/A	#N/A
CDV3	OK	negbinomial.size	5.85897e-14	7.68471e-13	4175	TRUE	FALSE	#N/A	#N/A	#N/A
TOPBP1	OK	negbinomial.size	0.0137273	0.0477215	891	FALSE	FALSE	#N/A	#N/A	#N/A
SRPRB	OK	negbinomial.size	5.06828e-10	5.10137e-09	2111	TRUE	FALSE	#N/A	#N/A	#N/A
EPHB1	OK	negbinomial.size	0.000644211	0.00309855	33	FALSE	FALSE	#N/A	#N/A	#N/A
MSL2	OK	negbinomial.size	0.0011807	0.00537759	800	FALSE	FALSE	#N/A	#N/A	#N/A
PCCB	OK	negbinomial.size	1.48965e-08	1.3135e-07	1340	FALSE	FALSE	#N/A	#N/A	#N/A
NCK1-AS1	OK	negbinomial.size	0.000198443	0.00104677	1139	FALSE	FALSE	#N/A	#N/A	#N/A
NCK1	OK	negbinomial.size	0.000127417	0.000694749	2707	TRUE	FALSE	#N/A	#N/A	#N/A
DBR1	OK	negbinomial.size	4.93495e-05	0.000287469	735	FALSE	FALSE	#N/A	#N/A	#N/A
MRAS	OK	negbinomial.size	2.0849e-05	0.00012836	1398	FALSE	FALSE	#N/A	#N/A	#N/A
CEP70	OK	negbinomial.size	0.00458175	0.0182244	192	FALSE	FALSE	#N/A	#N/A	#N/A
PIK3CB	OK	negbinomial.size	8.71793e-06	5.62558e-05	1270	FALSE	FALSE	#N/A	#N/A	#N/A
COPB2	OK	negbinomial.size	1.44371e-13	1.84381e-12	2586	TRUE	FALSE	#N/A	#N/A	#N/A
RBP1	OK	negbinomial.size	7.15233e-11	7.6127e-10	1036	FALSE	FALSE	#N/A	#N/A	#N/A
PXYLP1	OK	negbinomial.size	0.00637399	0.024356	72	FALSE	FALSE	#N/A	#N/A	#N/A
ATP1B3	OK	negbinomial.size	1.84127e-07	1.45778e-06	8332	TRUE	FALSE	#N/A	#N/A	#N/A
GK5	OK	negbinomial.size	0.00471652	0.0186883	431	FALSE	FALSE	#N/A	#N/A	#N/A
XRN1	OK	negbinomial.size	6.2542e-06	4.11308e-05	1879	TRUE	FALSE	#N/A	#N/A	#N/A
RP11-372E1.4	OK	negbinomial.size	0.0127885	0.0448652	97	FALSE	FALSE	#N/A	#N/A	#N/A
PAQR9	OK	negbinomial.size	0.0100618	0.0364466	86	FALSE	FALSE	#N/A	#N/A	#N/A
U2SURP	OK	negbinomial.size	0.00026936	0.00139345	3733	TRUE	FALSE	#N/A	#N/A	#N/A
CHST2	OK	negbinomial.size	7.41515e-11	7.8794e-10	587	FALSE	FALSE	#N/A	#N/A	#N/A
SLC9A9	OK	negbinomial.size	1.01055e-06	7.32507e-06	1584	TRUE	FALSE	#N/A	#N/A	#N/A
C3orf58	OK	negbinomial.size	1.73089e-06	1.22466e-05	1411	TRUE	FALSE	#N/A	#N/A	#N/A
PLOD2	OK	negbinomial.size	0.0051466	0.0201627	500	FALSE	FALSE	#N/A	#N/A	#N/A
PLSCR2	OK	negbinomial.size	0.0112107	0.0399712	24	FALSE	FALSE	#N/A	#N/A	#N/A
PLSCR1	OK	negbinomial.size	2.89992e-23	5.75226e-22	5983	TRUE	FALSE	#N/A	#N/A	#N/A
HLTF	OK	negbinomial.size	0.000254024	0.00131888	874	FALSE	FALSE	#N/A	#N/A	#N/A
HPS3	OK	negbinomial.size	1.15399e-05	7.33806e-05	2111	TRUE	FALSE	#N/A	#N/A	#N/A
TM4SF18	OK	negbinomial.size	0.00960868	0.035012	101	FALSE	FALSE	#N/A	#N/A	#N/A
TM4SF4	OK	negbinomial.size	6.00878e-26	1.2968e-24	2070	TRUE	FALSE	#N/A	#N/A	#N/A
RNF13	OK	negbinomial.size	2.51295e-42	8.25267e-41	7155	TRUE	FALSE	#N/A	#N/A	#N/A
PFN2	OK	negbinomial.size	1.99916e-06	1.40023e-05	432	FALSE	FALSE	#N/A	#N/A	#N/A
TSC22D2	OK	negbinomial.size	0.00122255	0.00554464	2118	TRUE	FALSE	#N/A	#N/A	#N/A
SERP1	OK	negbinomial.size	1.9614e-28	4.56189e-27	9607	TRUE	FALSE	#N/A	#N/A	#N/A
EIF2A	OK	negbinomial.size	2.77269e-28	6.4314e-27	3854	TRUE	FALSE	#N/A	#N/A	#N/A
SELT	OK	negbinomial.size	0.000760503	0.00360602	7400	TRUE	FALSE	#N/A	#N/A	#N/A
SIAH2	OK	negbinomial.size	0.013173	0.0460448	3157	TRUE	FALSE	#N/A	#N/A	#N/A
MED12L	OK	negbinomial.size	3.0864e-05	0.000185581	39	FALSE	FALSE	#N/A	#N/A	#N/A
GPR171	OK	negbinomial.size	2.30706e-21	4.24285e-20	355	FALSE	FALSE	#N/A	#N/A	#N/A
P2RY14	OK	negbinomial.size	1.49999e-46	5.34906e-45	566	FALSE	FALSE	#N/A	#N/A	#N/A
P2RY13	OK	negbinomial.size	2.48106e-10	2.55009e-09	2010	TRUE	FALSE	#N/A	#N/A	#N/A
IGSF10	OK	negbinomial.size	0.00166194	0.0073573	58	FALSE	FALSE	#N/A	#N/A	#N/A
SUCNR1	OK	negbinomial.size	1.07344e-65	5.11811e-64	1224	FALSE	FALSE	#N/A	#N/A	#N/A
MBNL1	OK	negbinomial.size	5.03013e-12	5.84698e-11	5527	TRUE	FALSE	#N/A	#N/A	#N/A
RAP2B	OK	negbinomial.size	1.72867e-18	2.87706e-17	4937	TRUE	FALSE	#N/A	#N/A	#N/A
ARHGEF26	OK	negbinomial.size	0.00692555	0.0261954	197	FALSE	FALSE	#N/A	#N/A	#N/A
KCNAB1	OK	negbinomial.size	6.07942e-08	5.05088e-07	200	FALSE	FALSE	#N/A	#N/A	#N/A
SSR3	OK	negbinomial.size	3.46967e-12	4.05509e-11	7880	TRUE	FALSE	#N/A	#N/A	#N/A
TIPARP-AS1	OK	negbinomial.size	0.00545071	0.0212228	349	FALSE	FALSE	#N/A	#N/A	#N/A
TIPARP	OK	negbinomial.size	7.63185e-07	5.60141e-06	3191	TRUE	FALSE	#N/A	#N/A	#N/A
CCNL1	OK	negbinomial.size	7.76587e-05	0.000439178	7093	TRUE	FALSE	#N/A	#N/A	#N/A
PTX3	OK	negbinomial.size	9.17743e-12	1.04231e-10	523	FALSE	FALSE	#N/A	#N/A	#N/A
SHOX2	OK	negbinomial.size	0.000392582	0.00197225	70	FALSE	FALSE	#N/A	#N/A	#N/A
RSRC1	OK	negbinomial.size	8.07406e-09	7.30182e-08	3262	TRUE	FALSE	#N/A	#N/A	#N/A
MLF1	OK	negbinomial.size	0.00164528	0.00729104	492	FALSE	FALSE	#N/A	#N/A	#N/A
RARRES1	OK	negbinomial.size	2.75868e-158	3.46477e-156	1674	TRUE	FALSE	#N/A	#N/A	#N/A
MFSD1	OK	negbinomial.size	1.57445e-107	1.19933e-105	8244	TRUE	FALSE	#N/A	#N/A	#N/A
SMC4	OK	negbinomial.size	0.00923274	0.0337808	2008	TRUE	FALSE	#N/A	#N/A	#N/A
TRIM59	OK	negbinomial.size	9.41117e-06	6.04866e-05	136	FALSE	FALSE	#N/A	#N/A	#N/A
KPNA4	OK	negbinomial.size	0.0123613	0.0435207	2806	TRUE	FALSE	#N/A	#N/A	#N/A
B3GALNT1	OK	negbinomial.size	4.69245e-05	0.000274708	399	FALSE	FALSE	#N/A	#N/A	#N/A
PDCD10	OK	negbinomial.size	8.64912e-05	0.00048495	4148	TRUE	FALSE	#N/A	#N/A	#N/A
GOLIM4	OK	negbinomial.size	1.46015e-15	2.10495e-14	3488	TRUE	FALSE	#N/A	#N/A	#N/A
MYNN	OK	negbinomial.size	0.00125358	0.0056734	671	FALSE	FALSE	#N/A	#N/A	#N/A
SEC62	OK	negbinomial.size	4.38346e-09	4.06999e-08	8859	TRUE	FALSE	#N/A	#N/A	#N/A
SKIL	OK	negbinomial.size	4.02953e-38	1.20358e-36	3537	TRUE	FALSE	#N/A	#N/A	#N/A
RPL22L1	OK	negbinomial.size	6.70406e-13	8.16893e-12	5198	TRUE	FALSE	#N/A	#N/A	#N/A
PLD1	OK	negbinomial.size	2.17548e-05	0.000133648	716	FALSE	FALSE	#N/A	#N/A	#N/A
FNDC3B	OK	negbinomial.size	7.24524e-12	8.30928e-11	3219	TRUE	FALSE	#N/A	#N/A	#N/A
TNFSF10	OK	negbinomial.size	2.68132e-49	1.00197e-47	3218	TRUE	FALSE	#N/A	#N/A	#N/A
NCEH1	OK	negbinomial.size	8.51132e-29	2.00312e-27	2029	TRUE	FALSE	#N/A	#N/A	#N/A
LINC01209	OK	negbinomial.size	0.0129597	0.0453731	21	FALSE	FALSE	#N/A	#N/A	#N/A
KCCAT211	OK	negbinomial.size	1.21489e-07	9.77801e-07	46	FALSE	FALSE	#N/A	#N/A	#N/A
KCNMB2-AS1	OK	negbinomial.size	0.00316064	0.0130568	57	FALSE	FALSE	#N/A	#N/A	#N/A
GNB4	OK	negbinomial.size	6.46948e-110	5.09388e-108	4134	TRUE	FALSE	#N/A	#N/A	#N/A
SOX2	OK	negbinomial.size	0.0110373	0.0394915	58	FALSE	FALSE	#N/A	#N/A	#N/A
ATP11B	OK	negbinomial.size	4.48969e-05	0.000263437	906	FALSE	FALSE	#N/A	#N/A	#N/A
LAMP3	OK	negbinomial.size	5.21043e-20	9.11985e-19	305	FALSE	FALSE	#N/A	#N/A	#N/A
B3GNT5	OK	negbinomial.size	9.09003e-17	1.39977e-15	1932	TRUE	FALSE	#N/A	#N/A	#N/A
KLHL6	OK	negbinomial.size	0.0022801	0.00977451	2262	TRUE	FALSE	#N/A	#N/A	#N/A
ABCC5	OK	negbinomial.size	8.63866e-33	2.26728e-31	1989	TRUE	FALSE	#N/A	#N/A	#N/A
AP2M1	OK	negbinomial.size	9.50163e-11	1.00221e-09	7393	TRUE	FALSE	#N/A	#N/A	#N/A
ABCF3	OK	negbinomial.size	0.00291859	0.0121771	1087	FALSE	FALSE	#N/A	#N/A	#N/A
VWA5B2	OK	negbinomial.size	0.000676717	0.00324338	76	FALSE	FALSE	#N/A	#N/A	#N/A
ALG3	OK	negbinomial.size	5.53986e-08	4.6235e-07	2413	TRUE	FALSE	#N/A	#N/A	#N/A
PSMD2	OK	negbinomial.size	1.12625e-18	1.8891e-17	3716	TRUE	FALSE	#N/A	#N/A	#N/A
[truncated: 5,465 more rows]
